# Supplementary material for: Exploration of common genomic signatures of systemic juvenile rheumatoid arthritis and type 1 diabetes
Source: Sci Rep. 2023 Sep 13;13:15121. doi: 10.1038/s41598-023-42209-8 (PMC10500015; doi:10.1038/s41598-023-42209-8)
Supplement: Supplementary file 1 — Supplementary Tables. [file 41598_2023_42209_MOESM1_ESM.xlsx]

## Sheet: Information
article title	Exploration of Common Genomic Signatures of Systemic Juvenile Rheumatoid Arthritis and Type 1 Diabetes
author names	Jie Zheng(ORCID: 0000-0002-1044-5527),Yong Wang(ORCID: 0000-0001-7261-0391), Xin Fang and Jun Hu (ORCID: 0000-0002-3122-5195)
affiliation and e-mail address of the corresponding author	Department of Pediatric, FuJian Medical University Union Hospital, Fuzhou 350001, China. Correspondence should be addressed to Jun Hu: hujun2252@126.com;

## Sheet: Table S1
#transcription factors downloaded from HumanTFDB
Species	Symbol	Ensembl	Family	Protein	Entrez ID
Homo_sapiens	ZBTB8B	ENSG00000273274	ZBTB	ENSP00000476499;ENSP00000476499;	728116
Homo_sapiens	GSX2	ENSG00000180613	Homeobox	ENSP00000319118;ENSP00000483522;	170825
Homo_sapiens	TBX2	ENSG00000121068	T-box	ENSP00000404781;ENSP00000240328;	6909
Homo_sapiens	PAX8	ENSG00000125618	PAX	ENSP00000395498;ENSP00000263335;ENSP00000380768;ENSP00000263334;ENSP00000314750;	7849
Homo_sapiens	CREB3L1	ENSG00000157613	TF_bZIP	ENSP00000481956;ENSP00000436574;	90993
Homo_sapiens	NKX6-1	ENSG00000163623	Homeobox	ENSP00000295886;ENSP00000449761;	4825
Homo_sapiens	ZNF621	ENSG00000172888	zf-C2H2	ENSP00000386051;ENSP00000340841;ENSP00000413236;	285268
Homo_sapiens	ZNF138	ENSG00000197008	zf-C2H2	ENSP00000303533;ENSP00000399528;ENSP00000407262;	7697
Homo_sapiens	ZNF654	ENSG00000175105	zf-C2H2	ENSP00000312141;ENSP00000490842;	55279
Homo_sapiens	POU3F3	ENSG00000198914	Pou	ENSP00000355001;	5455
Homo_sapiens	ALX1	ENSG00000180318	Homeobox	ENSP00000315417;	8092
Homo_sapiens	EMX1	ENSG00000135638	Homeobox	ENSP00000258106;ENSP00000446992;	2016
Homo_sapiens	ZNF718	ENSG00000250312	zf-C2H2	ENSP00000476435;ENSP00000480556;	255403
Homo_sapiens	VSX2	ENSG00000119614	Homeobox	ENSP00000261980;	338917
Homo_sapiens	POU1F1	ENSG00000064835	Pou	ENSP00000454072;ENSP00000342931;ENSP00000263781;	5449
Homo_sapiens	RARA	ENSG00000131759	THR-like	ENSP00000377649;ENSP00000377648;ENSP00000377643;ENSP00000462514;ENSP00000254066;ENSP00000389993;	5914
Homo_sapiens	TLX3	ENSG00000164438	Homeobox	ENSP00000296921;	30012
Homo_sapiens	ZIC2	ENSG00000043355	zf-C2H2	ENSP00000365514;	7546
Homo_sapiens	ZNF226	ENSG00000167380	zf-C2H2	ENSP00000465121;ENSP00000393265;ENSP00000336719;	7769
Homo_sapiens	ZNF808	ENSG00000198482	zf-C2H2	ENSP00000420522;ENSP00000352846;	388558
Homo_sapiens	AC067968.1	ENSG00000267022	zf-C2H2	ENSP00000467018;	-
Homo_sapiens	NR3C1	ENSG00000113580	ESR-like	ENSP00000427672;ENSP00000343205;ENSP00000405282;ENSP00000422518;ENSP00000231509;ENSP00000377977;ENSP00000387672;ENSP00000377979;	2908
Homo_sapiens	HIC2	ENSG00000169635	ZBTB	ENSP00000385319;ENSP00000385319;ENSP00000384889;ENSP00000387757;	23119
Homo_sapiens	ZNF442	ENSG00000198342	zf-C2H2	ENSP00000440162;ENSP00000242804;ENSP00000388634;ENSP00000404935;	79973
Homo_sapiens	FOSL1	ENSG00000175592	TF_bZIP	ENSP00000310170;	8061
Homo_sapiens	MTF1	ENSG00000188786	zf-C2H2	ENSP00000362127;	4520
Homo_sapiens	YBX3	ENSG00000060138	CSD	ENSP00000279550;ENSP00000228251;ENSP00000485718;	8531
Homo_sapiens	ZNF705A	ENSG00000196946	zf-C2H2	ENSP00000379816;ENSP00000481663;ENSP00000352233;	440077
Homo_sapiens	NFE2	ENSG00000123405	TF_bZIP	ENSP00000397185;ENSP00000447558;ENSP00000312436;ENSP00000446929;ENSP00000439120;	4778
Homo_sapiens	RAX2	ENSG00000173976	Homeobox	ENSP00000450687;ENSP00000450456;	84839
Homo_sapiens	SP1	ENSG00000185591	zf-C2H2	ENSP00000329357;ENSP00000404263;	6667
Homo_sapiens	ARID3A	ENSG00000116017	ARID	ENSP00000263620;ENSP00000464969;	1820
Homo_sapiens	FEZF1	ENSG00000128610	zf-C2H2	ENSP00000392727;ENSP00000411145;	389549
Homo_sapiens	THAP4	ENSG00000176946	THAP	ENSP00000385006;	51078
Homo_sapiens	ZNF286A	ENSG00000187607	zf-C2H2	ENSP00000466154;ENSP00000397163;ENSP00000464063;ENSP00000464218;	57335
Homo_sapiens	FOXQ1	ENSG00000164379	Fork_head	ENSP00000296839;	94234
Homo_sapiens	AIRE	ENSG00000160224	SAND	ENSP00000291582;	326
Homo_sapiens	SNAI3	ENSG00000185669	zf-C2H2	ENSP00000327968;	333929
Homo_sapiens	ZNF224	ENSG00000267680	zf-C2H2	ENSP00000337368;	7767
Homo_sapiens	ATOH8	ENSG00000168874	bHLH	ENSP00000304676;	84913
Homo_sapiens	MECOM	ENSG00000085276	zf-C2H2	ENSP00000420072;ENSP00000419770;ENSP00000417299;ENSP00000394302;ENSP00000417506;ENSP00000420466;ENSP00000486104;ENSP00000417922;ENSP00000420048;ENSP00000264674;ENSP00000419757;ENSP00000417899;ENSP00000419995;	2122
Homo_sapiens	ZNF45	ENSG00000124459	zf-C2H2	ENSP00000269973;ENSP00000468579;ENSP00000481895;	7596
Homo_sapiens	ZNF674	ENSG00000251192	zf-C2H2	ENSP00000428248;ENSP00000429148;	641339
Homo_sapiens	ZXDA	ENSG00000198205	zf-C2H2	ENSP00000351530;	7789
Homo_sapiens	ST18	ENSG00000147488	zf-C2HC	ENSP00000428521;ENSP00000276480;	9705
Homo_sapiens	NKX6-2	ENSG00000148826	Homeobox	ENSP00000357581;	84504
Homo_sapiens	ZNF689	ENSG00000156853	zf-C2H2	ENSP00000287461;	115509
Homo_sapiens	ZNF449	ENSG00000173275	zf-C2H2	ENSP00000339585;	203523
Homo_sapiens	ZNF2	ENSG00000275111	zf-C2H2	ENSP00000480057;ENSP00000480297;ENSP00000483131;ENSP00000477960;ENSP00000482030;	7549
Homo_sapiens	TFDP2	ENSG00000114126	E2F	ENSP00000418122;ENSP00000417726;ENSP00000417585;ENSP00000417220;ENSP00000418971;ENSP00000420616;ENSP00000418590;ENSP00000439782;ENSP00000420599;ENSP00000419036;	7029
Homo_sapiens	ZBTB25	ENSG00000089775	ZBTB	ENSP00000378204;ENSP00000451046;ENSP00000476746;	7597
Homo_sapiens	PIAS4	ENSG00000105229	zf-MIZ	ENSP00000262971;	51588
Homo_sapiens	HES4	ENSG00000188290	bHLH	ENSP00000393198;ENSP00000425085;ENSP00000304595;	57801
Homo_sapiens	ZNF592	ENSG00000166716	zf-C2H2	ENSP00000452877;ENSP00000299927;	9640
Homo_sapiens	WT1	ENSG00000184937	zf-C2H2	ENSP00000491511;ENSP00000413452;ENSP00000331327;ENSP00000368370;ENSP00000415516;ENSP00000491984;ENSP00000435624;ENSP00000492269;ENSP00000435307;	7490
Homo_sapiens	ZBTB49	ENSG00000168826	ZBTB	ENSP00000338807;ENSP00000338807;ENSP00000425747;ENSP00000426765;ENSP00000424525;ENSP00000421654;ENSP00000422321;	166793
Homo_sapiens	PAX5	ENSG00000196092	PAX	ENSP00000429197;ENSP00000350844;ENSP00000430773;ENSP00000367078;ENSP00000429359;ENSP00000367084;ENSP00000429637;ENSP00000412188;ENSP00000367083;ENSP00000367071;ENSP00000404687;ENSP00000429291;ENSP00000431038;	5079
Homo_sapiens	MAFG	ENSG00000197063	TF_bZIP	ENSP00000376173;ENSP00000350369;ENSP00000459634;	4097
Homo_sapiens	ZNF837	ENSG00000152475	zf-C2H2	ENSP00000405699;ENSP00000471478;	116412
Homo_sapiens	FOXD4	ENSG00000170122	Fork_head	ENSP00000371940;	2298
Homo_sapiens	GATA3	ENSG00000107485	zf-GATA	ENSP00000341619;ENSP00000494926;ENSP00000368632;	2625
Homo_sapiens	HOMEZ	ENSG00000215271	Homeobox	ENSP00000453979;ENSP00000475307;ENSP00000350049;	57594
Homo_sapiens	ZNF26	ENSG00000198393	zf-C2H2	ENSP00000333725;ENSP00000437420;	7574
Homo_sapiens	ZSCAN20	ENSG00000121903	zf-C2H2	ENSP00000355053;	7579
Homo_sapiens	MEOX2	ENSG00000106511	Homeobox	ENSP00000262041;	4223
Homo_sapiens	DMRTA1	ENSG00000176399	DM	ENSP00000319651;	63951
Homo_sapiens	ZNF567	ENSG00000189042	zf-C2H2	ENSP00000467712;ENSP00000441838;ENSP00000467379;ENSP00000353957;	163081
Homo_sapiens	OVOL1	ENSG00000172818	zf-C2H2	ENSP00000434220;ENSP00000337862;	5017
Homo_sapiens	PRRX2	ENSG00000167157	Homeobox	ENSP00000361547;	51450
Homo_sapiens	MAFB	ENSG00000204103	TF_bZIP	ENSP00000362410;	9935
Homo_sapiens	ZNF195	ENSG00000005801	zf-C2H2	ENSP00000387998;ENSP00000344483;ENSP00000435828;ENSP00000431937;ENSP00000005082;ENSP00000346613;ENSP00000477630;ENSP00000382511;	7748
Homo_sapiens	ZNF75D	ENSG00000186376	zf-C2H2	ENSP00000359800;ENSP00000359802;	7626
Homo_sapiens	PIAS2	ENSG00000078043	zf-MIZ	ENSP00000317163;ENSP00000465676;ENSP00000443238;ENSP00000479025;	9063
Homo_sapiens	FOXJ1	ENSG00000129654	Fork_head	ENSP00000323880;	2302
Homo_sapiens	GRHL1	ENSG00000134317	CP2	ENSP00000418275;ENSP00000384209;ENSP00000324693;	29841
Homo_sapiens	KLF11	ENSG00000172059	zf-C2H2	ENSP00000444690;ENSP00000442722;ENSP00000307023;	8462
Homo_sapiens	ATF2	ENSG00000115966	TF_bZIP	ENSP00000407911;ENSP00000387093;ENSP00000389504;ENSP00000437952;ENSP00000376327;ENSP00000412293;ENSP00000386326;ENSP00000340576;ENSP00000264110;ENSP00000402229;ENSP00000406995;	1386
Homo_sapiens	NFAT5	ENSG00000102908	RHD	ENSP00000455628;ENSP00000346420;ENSP00000457593;ENSP00000486610;ENSP00000338806;ENSP00000377343;ENSP00000462061;	10725
Homo_sapiens	MXD1	ENSG00000059728	bHLH	ENSP00000410672;ENSP00000443935;ENSP00000264444;ENSP00000386523;	4084
Homo_sapiens	SMAD3	ENSG00000166949	MH1	ENSP00000332973;ENSP00000453082;ENSP00000401133;ENSP00000455095;ENSP00000437757;ENSP00000453684;ENSP00000458060;	4088
Homo_sapiens	DMRT2	ENSG00000173253	DM	ENSP00000397494;ENSP00000350865;ENSP00000259622;ENSP00000371690;ENSP00000489226;ENSP00000371686;	10655
Homo_sapiens	BARHL1	ENSG00000125492	Homeobox	ENSP00000263610;ENSP00000444704;	56751
Homo_sapiens	IKZF4	ENSG00000123411	zf-C2H2	ENSP00000450020;ENSP00000448419;ENSP00000412101;ENSP00000262032;	64375
Homo_sapiens	ZNF607	ENSG00000198182	zf-C2H2	ENSP00000347338;ENSP00000466785;ENSP00000438015;	84775
Homo_sapiens	E2F7	ENSG00000165891	E2F	ENSP00000449284;ENSP00000447963;ENSP00000393639;ENSP00000448245;ENSP00000323246;	144455
Homo_sapiens	ZNF595	ENSG00000272602	zf-C2H2	ENSP00000477392;ENSP00000476367;ENSP00000476408;	152687
Homo_sapiens	ETV5	ENSG00000244405	ETS	ENSP00000413755;ENSP00000306894;	2119
Homo_sapiens	CSRNP3	ENSG00000178662	CSRNP_N	ENSP00000344042;ENSP00000412081;ENSP00000387195;ENSP00000386278;ENSP00000318258;	80034
Homo_sapiens	CEBPD	ENSG00000221869	TF_bZIP	ENSP00000386165;	1052
Homo_sapiens	ZNF669	ENSG00000188295	zf-C2H2	ENSP00000342818;ENSP00000404370;	79862
Homo_sapiens	TBX22	ENSG00000122145	T-box	ENSP00000487527;ENSP00000362393;ENSP00000362390;	50945
Homo_sapiens	ZNF304	ENSG00000131845	zf-C2H2	ENSP00000401642;ENSP00000470319;ENSP00000282286;ENSP00000375586;	57343
Homo_sapiens	FOXN4	ENSG00000139445	Fork_head	ENSP00000347354;ENSP00000474754;ENSP00000299162;	121643
Homo_sapiens	TBX6	ENSG00000149922	T-box	ENSP00000279386;ENSP00000485762;ENSP00000461223;ENSP00000378650;ENSP00000460425;	6911
Homo_sapiens	ZBED2	ENSG00000177494	zf-BED	ENSP00000321370;	79413
Homo_sapiens	HES5	ENSG00000197921	bHLH	ENSP00000367714;	388585
Homo_sapiens	ZNF283	ENSG00000167637	zf-C2H2	ENSP00000468708;ENSP00000327314;ENSP00000484852;	284349
Homo_sapiens	PLAG1	ENSG00000181690	zf-C2H2	ENSP00000404067;ENSP00000325546;ENSP00000416537;	5324
Homo_sapiens	ZNF512B	ENSG00000196700	zf-C2H2	ENSP00000358904;	57473
Homo_sapiens	ZNF486	ENSG00000256229	zf-C2H2	ENSP00000335042;	90649
Homo_sapiens	ZMIZ2	ENSG00000122515	zf-MIZ	ENSP00000409648;ENSP00000311778;ENSP00000396601;ENSP00000483853;ENSP00000265346;ENSP00000414723;	83637
Homo_sapiens	TERF2	ENSG00000132604	MYB	ENSP00000254942;	7014
Homo_sapiens	TFAM	ENSG00000108064	HMG	ENSP00000363002;ENSP00000378776;ENSP00000420588;	7019
Homo_sapiens	LCORL	ENSG00000178177	HTH	ENSP00000371661;ENSP00000371659;	254251
Homo_sapiens	THAP5	ENSG00000177683	THAP	ENSP00000400500;ENSP00000415841;	168451
Homo_sapiens	TCF15	ENSG00000125878	bHLH	ENSP00000246080;	6939
Homo_sapiens	ZNF75A	ENSG00000162086	zf-C2H2	ENSP00000482769;ENSP00000459566;	7627
Homo_sapiens	HMGB2	ENSG00000164104	HMG	ENSP00000296503;ENSP00000423001;ENSP00000404912;ENSP00000393448;	3148
Homo_sapiens	EGR3	ENSG00000179388	zf-C2H2	ENSP00000318057;ENSP00000430310;	1960
Homo_sapiens	ZFP69B	ENSG00000187801	zf-C2H2	ENSP00000354547;ENSP00000399664;	65243
Homo_sapiens	USF1	ENSG00000158773	bHLH	ENSP00000356998;ENSP00000356999;ENSP00000433041;ENSP00000435005;ENSP00000357000;	7391
Homo_sapiens	TBR1	ENSG00000136535	T-box	ENSP00000387023;ENSP00000393934;ENSP00000374205;	10716
Homo_sapiens	SMAD2	ENSG00000175387	MH1	ENSP00000467075;ENSP00000466254;ENSP00000349282;ENSP00000468732;ENSP00000468202;ENSP00000465971;ENSP00000384449;ENSP00000465355;ENSP00000262160;ENSP00000466193;	4087
Homo_sapiens	ZNF165	ENSG00000197279	zf-C2H2	ENSP00000366542;	7718
Homo_sapiens	HOXA11	ENSG00000005073	Homeobox	ENSP00000448962;ENSP00000006015;	3207
Homo_sapiens	LMX1A	ENSG00000162761	Homeobox	ENSP00000356868;ENSP00000294816;ENSP00000340226;	4009
Homo_sapiens	LHX6	ENSG00000106852	Homeobox	ENSP00000362860;ENSP00000475927;ENSP00000362859;ENSP00000377854;ENSP00000340137;ENSP00000441464;	26468
Homo_sapiens	ZNF155	ENSG00000204920	zf-C2H2	ENSP00000385163;ENSP00000270014;ENSP00000465691;ENSP00000481677;	7711
Homo_sapiens	ZNF16	ENSG00000170631	zf-C2H2	ENSP00000378369;ENSP00000484504;ENSP00000276816;	7564
Homo_sapiens	ZNF225	ENSG00000256294	zf-C2H2	ENSP00000468686;ENSP00000262894;	7768
Homo_sapiens	ZSCAN10	ENSG00000130182	zf-C2H2	ENSP00000459520;ENSP00000440047;ENSP00000458879;ENSP00000252463;	84891
Homo_sapiens	HNF1B	ENSG00000275410	Homeobox	ENSP00000482529;ENSP00000480291;ENSP00000482711;ENSP00000477524;ENSP00000478682;	6928
Homo_sapiens	AC008758.1	ENSG00000196826	zf-C2H2	ENSP00000404127;	-
Homo_sapiens	HOXA13	ENSG00000106031	Homeobox	ENSP00000222753;	3209
Homo_sapiens	MKX	ENSG00000150051	Homeobox	ENSP00000452751;ENSP00000364946;ENSP00000400896;	283078
Homo_sapiens	TBX1	ENSG00000184058	T-box	ENSP00000331791;ENSP00000331176;ENSP00000352483;	6899
Homo_sapiens	ZNF70	ENSG00000187792	zf-C2H2	ENSP00000339314;	7621
Homo_sapiens	ZNF282	ENSG00000170265	zf-C2H2	ENSP00000477841;	8427
Homo_sapiens	PRDM13	ENSG00000112238	zf-C2H2	ENSP00000358217;	59336
Homo_sapiens	ZNF786	ENSG00000197362	zf-C2H2	ENSP00000313516;ENSP00000417470;	136051
Homo_sapiens	ZNF547	ENSG00000152433	zf-C2H2	ENSP00000282282;	284306
Homo_sapiens	EOMES	ENSG00000163508	T-box	ENSP00000295743;ENSP00000388620;ENSP00000487112;	8320
Homo_sapiens	HOXB1	ENSG00000120094	Homeobox	ENSP00000355140;ENSP00000494703;	3211
Homo_sapiens	ZKSCAN3	ENSG00000189298	zf-C2H2	ENSP00000341883;ENSP00000366465;ENSP00000252211;	80317
Homo_sapiens	ZNF648	ENSG00000179930	zf-C2H2	ENSP00000344129;	127665
Homo_sapiens	MECP2	ENSG00000169057	MBD	ENSP00000301948;ENSP00000395535;ENSP00000484470;ENSP00000479736;ENSP00000384865;ENSP00000486978;ENSP00000492871;	4204
Homo_sapiens	WIZ	ENSG00000011451	zf-C2H2	ENSP00000445824;ENSP00000469534;ENSP00000495441;ENSP00000373933;ENSP00000263381;ENSP00000469022;	58525
Homo_sapiens	ZNF317	ENSG00000130803	zf-C2H2	ENSP00000353554;ENSP00000247956;	57693
Homo_sapiens	ZGLP1	ENSG00000220201	zf-GATA	ENSP00000385403;ENSP00000384434;	100125288
Homo_sapiens	BACH2	ENSG00000112182	TF_bZIP	ENSP00000437473;ENSP00000257749;ENSP00000397668;ENSP00000345642;ENSP00000384145;	60468
Homo_sapiens	IRX4	ENSG00000113430	Homeobox	ENSP00000424235;ENSP00000231357;ENSP00000423161;ENSP00000482393;ENSP00000481396;	50805
Homo_sapiens	IRF4	ENSG00000137265	IRF	ENSP00000436094;ENSP00000370343;	3662
Homo_sapiens	HOXA9	ENSG00000078399	Homeobox	ENSP00000343619;	3205
Homo_sapiens	SMAD7	ENSG00000101665	MH1	ENSP00000467621;ENSP00000262158;	4092
Homo_sapiens	ZNF613	ENSG00000176024	zf-C2H2	ENSP00000490115;ENSP00000293471;ENSP00000375671;	79898
Homo_sapiens	SOX30	ENSG00000039600	HMG	ENSP00000427984;ENSP00000265007;ENSP00000309343;	11063
Homo_sapiens	TSC22D4	ENSG00000166925	TSC22	ENSP00000377560;ENSP00000388168;ENSP00000300181;	81628
Homo_sapiens	MEOX1	ENSG00000005102	Homeobox	ENSP00000321684;ENSP00000377271;	4222
Homo_sapiens	ZNF438	ENSG00000183621	zf-C2H2	ENSP00000406934;ENSP00000364460;ENSP00000354663;ENSP00000333571;ENSP00000445461;ENSP00000413060;ENSP00000387546;ENSP00000412363;	220929
Homo_sapiens	TCF4	ENSG00000196628	bHLH	ENSP00000457649;ENSP00000456125;ENSP00000455179;ENSP00000381382;ENSP00000439656;ENSP00000348374;ENSP00000457765;ENSP00000490451;ENSP00000486072;ENSP00000490006;ENSP00000455984;ENSP00000490883;ENSP00000490832;ENSP00000455418;ENSP00000486670;ENSP00000457263;ENSP00000490625;ENSP00000455135;ENSP00000439827;ENSP00000478549;ENSP00000441562;ENSP00000454647;ENSP00000454366;ENSP00000346440;ENSP00000445202…	6925
Homo_sapiens	ZBTB18	ENSG00000179456	ZBTB	ENSP00000481278;ENSP00000481278;ENSP00000351539;ENSP00000351539;	10472
Homo_sapiens	RBPJL	ENSG00000124232	CSL	ENSP00000361826;ENSP00000341243;ENSP00000483978;ENSP00000361828;	11317
Homo_sapiens	LYL1	ENSG00000104903	bHLH	ENSP00000264824;	4066
Homo_sapiens	BHLHE22	ENSG00000180828	bHLH	ENSP00000318799;	27319
Homo_sapiens	AC010422.6	ENSG00000269693	zf-C2H2	ENSP00000473043;	-
Homo_sapiens	IRF3	ENSG00000126456	IRF	ENSP00000469113;ENSP00000366344;ENSP00000473128;ENSP00000470140;ENSP00000473176;ENSP00000470431;ENSP00000470905;ENSP00000400378;ENSP00000471896;ENSP00000472223;ENSP00000470436;ENSP00000310127;ENSP00000471358;	3661
Homo_sapiens	ZNF260	ENSG00000254004	zf-C2H2	ENSP00000467219;ENSP00000465834;ENSP00000464964;ENSP00000429803;	339324
Homo_sapiens	PROX2	ENSG00000119608	HPD	ENSP00000451223;ENSP00000451463;	283571
Homo_sapiens	TP63	ENSG00000073282	P53	ENSP00000389485;ENSP00000387839;ENSP00000392488;ENSP00000407144;ENSP00000394337;ENSP00000376254;ENSP00000346614;ENSP00000376253;ENSP00000264731;ENSP00000317510;ENSP00000376256;ENSP00000401661;	8626
Homo_sapiens	HOXA6	ENSG00000106006	Homeobox	ENSP00000222728;	3203
Homo_sapiens	DMRTB1	ENSG00000143006	DM	ENSP00000360500;	63948
Homo_sapiens	CCDC169-SOHLH2	ENSG00000250709	bHLH	ENSP00000421868;	100526761
Homo_sapiens	YY2	ENSG00000230797	zf-C2H2	ENSP00000389381;	404281
Homo_sapiens	ZNF143	ENSG00000166478	zf-C2H2	ENSP00000379849;ENSP00000379843;ENSP00000299606;ENSP00000379847;ENSP00000432154;	7702
Homo_sapiens	PBRM1	ENSG00000163939	HMG	ENSP00000386643;ENSP00000338302;ENSP00000378307;ENSP00000386529;ENSP00000349213;ENSP00000386601;ENSP00000386593;ENSP00000387775;ENSP00000296302;	55193
Homo_sapiens	ZNF841	ENSG00000197608	zf-C2H2	ENSP00000415453;ENSP00000470746;ENSP00000374185;ENSP00000471190;	284371
Homo_sapiens	ADNP	ENSG00000101126	Homeobox	ENSP00000495540;ENSP00000342905;ENSP00000379346;ENSP00000360662;ENSP00000379349;ENSP00000483881;	23394
Homo_sapiens	SPIB	ENSG00000269404	ETS	ENSP00000391877;ENSP00000471921;	6689
Homo_sapiens	BCL11B	ENSG00000127152	zf-C2H2	ENSP00000387419;ENSP00000280435;ENSP00000349723;	64919
Homo_sapiens	ZNF513	ENSG00000163795	zf-C2H2	ENSP00000318373;ENSP00000384874;	130557
Homo_sapiens	NEUROD6	ENSG00000164600	bHLH	ENSP00000297142;	63974
Homo_sapiens	SRF	ENSG00000112658	SRF	ENSP00000265354;	6722
Homo_sapiens	TBXT	ENSG00000164458	T-box	ENSP00000355836;ENSP00000296946;ENSP00000355841;ENSP00000453512;	6862
Homo_sapiens	HOXD9	ENSG00000128709	Homeobox	ENSP00000249499;	3235
Homo_sapiens	ZBTB47	ENSG00000114853	ZBTB	ENSP00000420968;ENSP00000232974;ENSP00000232974;	92999
Homo_sapiens	ZNF22	ENSG00000165512	zf-C2H2	ENSP00000298299;	7570
Homo_sapiens	NFXL1	ENSG00000170448	zf-NF-X1	ENSP00000370949;ENSP00000425812;ENSP00000333113;ENSP00000422037;	152518
Homo_sapiens	ZNF543	ENSG00000178229	zf-C2H2	ENSP00000322545;	125919
Homo_sapiens	ZNF540	ENSG00000171817	zf-C2H2	ENSP00000465503;ENSP00000343768;ENSP00000324598;ENSP00000466274;ENSP00000467118;	163255
Homo_sapiens	SOX14	ENSG00000168875	HMG	ENSP00000305343;	8403
Homo_sapiens	TFAP4	ENSG00000090447	bHLH	ENSP00000459390;ENSP00000204517;	7023
Homo_sapiens	ASCL2	ENSG00000183734	bHLH	ENSP00000332293;	430
Homo_sapiens	HEY1	ENSG00000164683	bHLH	ENSP00000429705;ENSP00000346761;ENSP00000338272;	23462
Homo_sapiens	EBF3	ENSG00000108001	COE	ENSP00000347463;ENSP00000387543;ENSP00000357637;	253738
Homo_sapiens	XBP1	ENSG00000100219	TF_bZIP	ENSP00000216037;ENSP00000481170;ENSP00000343155;ENSP00000385162;ENSP00000384295;	7494
Homo_sapiens	ZNF562	ENSG00000171466	zf-C2H2	ENSP00000464716;ENSP00000410734;ENSP00000293648;	54811
Homo_sapiens	PROP1	ENSG00000175325	Homeobox	ENSP00000311290;	5626
Homo_sapiens	CDX4	ENSG00000131264	Homeobox	ENSP00000362613;	1046
Homo_sapiens	SOX10	ENSG00000100146	HMG	ENSP00000354130;ENSP00000399777;ENSP00000380093;ENSP00000414853;	6663
Homo_sapiens	BORCS8-MEF2B	ENSG00000064489	SRF	ENSP00000390762;ENSP00000454967;	4207
Homo_sapiens	ZNF211	ENSG00000121417	zf-C2H2	ENSP00000240731;ENSP00000339562;ENSP00000299871;ENSP00000442601;ENSP00000254182;ENSP00000384436;ENSP00000375584;	10520
Homo_sapiens	ZNF266	ENSG00000174652	zf-C2H2	ENSP00000466714;ENSP00000467151;ENSP00000468491;ENSP00000467315;ENSP00000467403;	10781
Homo_sapiens	ZNF580	ENSG00000213015	zf-C2H2	ENSP00000446126;ENSP00000320050;ENSP00000443957;	51157
Homo_sapiens	OVOL3	ENSG00000105261	zf-C2H2	ENSP00000487603;ENSP00000465620;	728361
Homo_sapiens	ZNF391	ENSG00000124613	zf-C2H2	ENSP00000419498;ENSP00000244576;	346157
Homo_sapiens	ATOH1	ENSG00000172238	bHLH	ENSP00000302216;	474
Homo_sapiens	ATF5	ENSG00000169136	TF_bZIP	ENSP00000470633;ENSP00000396954;	22809
Homo_sapiens	MYB	ENSG00000118513	MYB	ENSP00000432948;ENSP00000432877;ENSP00000434723;ENSP00000434816;ENSP00000326328;ENSP00000435578;ENSP00000437264;ENSP00000410825;ENSP00000434420;ENSP00000433844;ENSP00000477898;ENSP00000435293;ENSP00000434795;ENSP00000434639;ENSP00000356788;ENSP00000390460;ENSP00000432168;ENSP00000437081;ENSP00000403387;ENSP00000436925;ENSP00000435938;ENSP00000432851;ENSP00000436602;ENSP00000341050;ENSP00000435595…	4602
Homo_sapiens	ALX3	ENSG00000156150	Homeobox	ENSP00000358807;	257
Homo_sapiens	SP2	ENSG00000167182	zf-C2H2	ENSP00000365931;	6668
Homo_sapiens	THAP2	ENSG00000173451	THAP	ENSP00000310796;	83591
Homo_sapiens	GATA2	ENSG00000179348	zf-GATA	ENSP00000417074;ENSP00000345681;ENSP00000400259;	2624
Homo_sapiens	CDX2	ENSG00000165556	Homeobox	ENSP00000370408;	1045
Homo_sapiens	OLIG2	ENSG00000205927	bHLH	ENSP00000371794;ENSP00000331040;	10215
Homo_sapiens	SIM1	ENSG00000112246	bHLH	ENSP00000358210;ENSP00000262901;	6492
Homo_sapiens	ZNF445	ENSG00000185219	zf-C2H2	ENSP00000413073;ENSP00000379387;	353274
Homo_sapiens	YBX2	ENSG00000006047	CSD	ENSP00000007699;	51087
Homo_sapiens	ZBTB10	ENSG00000205189	ZBTB	ENSP00000368384;ENSP00000368384;ENSP00000484716;ENSP00000484716;ENSP00000416134;ENSP00000416134;ENSP00000412036;ENSP00000412036;ENSP00000387462;ENSP00000387462;	65986
Homo_sapiens	ZIK1	ENSG00000171649	zf-C2H2	ENSP00000472867;ENSP00000468937;ENSP00000438487;	284307
Homo_sapiens	ZNF611	ENSG00000213020	zf-C2H2	ENSP00000443505;ENSP00000439211;ENSP00000437616;ENSP00000322427;ENSP00000469376;ENSP00000472648;	81856
Homo_sapiens	DLX2	ENSG00000115844	Homeobox	ENSP00000234198;ENSP00000446904;	1746
Homo_sapiens	RREB1	ENSG00000124782	zf-C2H2	ENSP00000420519;ENSP00000369270;ENSP00000419511;ENSP00000369265;ENSP00000420299;ENSP00000305560;ENSP00000335574;ENSP00000483108;	6239
Homo_sapiens	GATA1	ENSG00000102145	zf-GATA	ENSP00000365853;ENSP00000365858;	2623
Homo_sapiens	BHLHA15	ENSG00000180535	bHLH	ENSP00000326391;ENSP00000476312;	168620
Homo_sapiens	SOX21	ENSG00000125285	HMG	ENSP00000366144;	11166
Homo_sapiens	MAFA	ENSG00000182759	TF_bZIP	ENSP00000328364;	389692
Homo_sapiens	PITX1	ENSG00000069011	Homeobox	ENSP00000451199;ENSP00000423624;ENSP00000427542;ENSP00000265340;ENSP00000422908;	5307
Homo_sapiens	ZNF286B	ENSG00000249459	zf-C2H2	ENSP00000461413;	729288
Homo_sapiens	TGIF2LX	ENSG00000153779	Homeobox	ENSP00000453704;ENSP00000355119;	90316
Homo_sapiens	SATB1	ENSG00000182568	CUT	ENSP00000399518;ENSP00000341024;ENSP00000399708;	6304
Homo_sapiens	SIM2	ENSG00000159263	bHLH	ENSP00000290399;	6493
Homo_sapiens	EN1	ENSG00000163064	Homeobox	ENSP00000295206;	2019
Homo_sapiens	ZNF845	ENSG00000213799	zf-C2H2	ENSP00000388311;ENSP00000470005;	91664
Homo_sapiens	DRGX	ENSG00000165606	Homeobox	ENSP00000401653;ENSP00000363254;	644168
Homo_sapiens	MAX	ENSG00000125952	bHLH	ENSP00000452197;ENSP00000452378;ENSP00000342482;ENSP00000378104;ENSP00000480127;ENSP00000451907;ENSP00000351175;ENSP00000450818;ENSP00000452286;ENSP00000284165;ENSP00000246163;ENSP00000351490;	4149
Homo_sapiens	ZNF696	ENSG00000185730	zf-C2H2	ENSP00000427857;ENSP00000328515;	79943
Homo_sapiens	ZNF521	ENSG00000198795	zf-C2H2	ENSP00000463000;ENSP00000464415;ENSP00000382352;ENSP00000463748;ENSP00000440768;ENSP00000462724;ENSP00000354794;	25925
Homo_sapiens	ZFP62	ENSG00000196670	zf-C2H2	ENSP00000423820;ENSP00000426193;ENSP00000422987;	643836
Homo_sapiens	GLI3	ENSG00000106571	zf-C2H2	ENSP00000379258;ENSP00000496377;	2737
Homo_sapiens	ZBTB8A	ENSG00000160062	ZBTB	ENSP00000317561;ENSP00000317561;ENSP00000362609;ENSP00000362609;	653121
Homo_sapiens	ZNF791	ENSG00000173875	zf-C2H2	ENSP00000342974;ENSP00000471179;	163049
Homo_sapiens	ZFP42	ENSG00000179059	zf-C2H2	ENSP00000483363;ENSP00000317686;ENSP00000424662;	132625
Homo_sapiens	TGIF1	ENSG00000177426	Homeobox	ENSP00000339631;ENSP00000450025;ENSP00000383031;ENSP00000327959;ENSP00000385206;ENSP00000449287;ENSP00000449973;ENSP00000446838;ENSP00000384970;ENSP00000447747;ENSP00000449501;ENSP00000449531;ENSP00000448121;ENSP00000384133;ENSP00000449580;ENSP00000483499;ENSP00000449722;ENSP00000343969;ENSP00000448934;	7050
Homo_sapiens	ZNF557	ENSG00000130544	zf-C2H2	ENSP00000404065;ENSP00000252840;	79230
Homo_sapiens	MEIS3	ENSG00000105419	Homeobox	ENSP00000454073;ENSP00000475941;ENSP00000333552;ENSP00000453307;ENSP00000452854;ENSP00000453934;ENSP00000388667;ENSP00000453757;	56917
Homo_sapiens	ZNF565	ENSG00000196357	zf-C2H2	ENSP00000306869;ENSP00000347234;ENSP00000465906;ENSP00000376013;	147929
Homo_sapiens	AC002310.5	ENSG00000261459	zf-C2H2	ENSP00000454241;	-
Homo_sapiens	DLX1	ENSG00000144355	Homeobox	ENSP00000354478;ENSP00000448827;ENSP00000354865;	1745
Homo_sapiens	OLIG1	ENSG00000184221	bHLH	ENSP00000371785;	116448
Homo_sapiens	GCFC2	ENSG00000005436	GCFC	ENSP00000318690;ENSP00000386552;	6936
Homo_sapiens	ZNF124	ENSG00000196418	zf-C2H2	ENSP00000440365;ENSP00000340749;	7678
Homo_sapiens	ZBTB5	ENSG00000168795	ZBTB	ENSP00000307604;ENSP00000307604;	9925
Homo_sapiens	ZNF554	ENSG00000172006	zf-C2H2	ENSP00000321132;	115196
Homo_sapiens	ZBTB38	ENSG00000177311	ZBTB	ENSP00000406955;ENSP00000406955;ENSP00000424254;ENSP00000424254;ENSP00000426387;ENSP00000426387;ENSP00000490370;ENSP00000422894;ENSP00000426288;ENSP00000490041;ENSP00000372635;ENSP00000425705;ENSP00000422757;ENSP00000421037;	253461
Homo_sapiens	ZNF600	ENSG00000189190	zf-C2H2	ENSP00000344791;	162966
Homo_sapiens	BSX	ENSG00000188909	Homeobox	ENSP00000344285;	390259
Homo_sapiens	BHLHE41	ENSG00000123095	bHLH	ENSP00000242728;	79365
Homo_sapiens	ZSCAN23	ENSG00000187987	zf-C2H2	ENSP00000289788;	222696
Homo_sapiens	HOXA1	ENSG00000105991	Homeobox	ENSP00000494260;ENSP00000343246;	3198
Homo_sapiens	MLX	ENSG00000108788	bHLH	ENSP00000464697;ENSP00000246912;ENSP00000416627;ENSP00000320913;	6945
Homo_sapiens	TSC22D1	ENSG00000102804	TSC22	ENSP00000481585;ENSP00000261489;ENSP00000483407;ENSP00000397435;	8848
Homo_sapiens	EGR4	ENSG00000135625	zf-C2H2	ENSP00000445626;ENSP00000419687;	1961
Homo_sapiens	DUXA	ENSG00000258873	Homeobox	ENSP00000452398;	503835
Homo_sapiens	ZNF493	ENSG00000196268	zf-C2H2	ENSP00000376110;ENSP00000347691;	284443
Homo_sapiens	CREBZF	ENSG00000137504	TF_bZIP	ENSP00000434281;ENSP00000260058;ENSP00000433459;ENSP00000435762;	58487
Homo_sapiens	PAX1	ENSG00000125813	PAX	ENSP00000481334;ENSP00000410355;ENSP00000381499;	5075
Homo_sapiens	THAP11	ENSG00000168286	THAP	ENSP00000304689;	57215
Homo_sapiens	ARID4A	ENSG00000032219	ARID	ENSP00000344556;ENSP00000397368;ENSP00000378597;ENSP00000416053;ENSP00000347602;	5926
Homo_sapiens	ZSCAN22	ENSG00000182318	zf-C2H2	ENSP00000332433;	342945
Homo_sapiens	ZNF729	ENSG00000196350	zf-C2H2	ENSP00000469582;	100287226
Homo_sapiens	ZNF221	ENSG00000159905	zf-C2H2	ENSP00000467367;ENSP00000251269;ENSP00000467446;ENSP00000477876;	7638
Homo_sapiens	FOXN1	ENSG00000109101	Fork_head	ENSP00000464645;ENSP00000226247;	8456
Homo_sapiens	MSGN1	ENSG00000151379	bHLH	ENSP00000281047;	343930
Homo_sapiens	OTX2	ENSG00000165588	TF_Otx	ENSP00000451272;ENSP00000386185;ENSP00000343819;ENSP00000451357;ENSP00000452336;	5015
Homo_sapiens	TCF7L1	ENSG00000152284	HMG	ENSP00000282111;	83439
Homo_sapiens	THAP6	ENSG00000174796	THAP	ENSP00000422402;ENSP00000423720;ENSP00000309007;ENSP00000427651;ENSP00000370217;	152815
Homo_sapiens	IRF2	ENSG00000168310	IRF	ENSP00000425037;ENSP00000427204;ENSP00000422860;ENSP00000424552;ENSP00000377218;	3660
Homo_sapiens	TFAP2D	ENSG00000008197	AP-2	ENSP00000008391;	83741
Homo_sapiens	ZNF239	ENSG00000196793	zf-C2H2	ENSP00000363569;ENSP00000398202;ENSP00000443907;ENSP00000307774;	8187
Homo_sapiens	EBF1	ENSG00000164330	COE	ENSP00000477809;ENSP00000370029;ENSP00000322898;ENSP00000428020;	1879
Homo_sapiens	GBX1	ENSG00000164900	Homeobox	ENSP00000297537;	2636
Homo_sapiens	REST	ENSG00000084093	zf-C2H2	ENSP00000311816;ENSP00000484836;ENSP00000492813;ENSP00000490969;ENSP00000484058;ENSP00000479151;ENSP00000484206;ENSP00000481650;ENSP00000492006;	5978
Homo_sapiens	CSDE1	ENSG00000009307	CSD	ENSP00000261443;ENSP00000435185;ENSP00000481762;ENSP00000437159;ENSP00000432958;ENSP00000407724;ENSP00000351329;ENSP00000358543;ENSP00000342408;ENSP00000431297;	7812
Homo_sapiens	ZNF641	ENSG00000167528	zf-C2H2	ENSP00000437832;ENSP00000449974;ENSP00000394627;ENSP00000301042;	121274
Homo_sapiens	ZNF90	ENSG00000213988	zf-C2H2	ENSP00000410466;	7643
Homo_sapiens	FOXN3	ENSG00000053254	Fork_head	ENSP00000451135;ENSP00000452005;ENSP00000450684;ENSP00000450833;ENSP00000451024;ENSP00000451437;ENSP00000479114;ENSP00000343288;ENSP00000452227;ENSP00000261302;	1112
Homo_sapiens	ZNF385A	ENSG00000161642	zf-C2H2	ENSP00000338927;ENSP00000446913;ENSP00000377849;ENSP00000449161;	25946
Homo_sapiens	ZNF727	ENSG00000214652	zf-C2H2	ENSP00000485448;	442319
Homo_sapiens	ZNF257	ENSG00000197134	zf-C2H2	ENSP00000470209;	113835
Homo_sapiens	C11orf95	ENSG00000188070	zf-BED	ENSP00000482180;	65998
Homo_sapiens	ZNF98	ENSG00000197360	zf-C2H2	ENSP00000350418;	148198
Homo_sapiens	PPARD	ENSG00000112033	THR-like	ENSP00000353916;ENSP00000413314;ENSP00000337063;ENSP00000414372;ENSP00000310928;	5467
Homo_sapiens	ZNF223	ENSG00000178386	zf-C2H2	ENSP00000467647;ENSP00000401947;	7766
Homo_sapiens	ZNF561	ENSG00000171469	zf-C2H2	ENSP00000393074;ENSP00000392013;ENSP00000303915;	93134
Homo_sapiens	CDX1	ENSG00000113722	Homeobox	ENSP00000477928;ENSP00000231656;	1044
Homo_sapiens	ZBTB3	ENSG00000185670	ZBTB	ENSP00000378286;	79842
Homo_sapiens	TADA2B	ENSG00000173011	MYB	ENSP00000308022;	93624
Homo_sapiens	LHX2	ENSG00000106689	Homeobox	ENSP00000394978;ENSP00000476200;ENSP00000362717;	9355
Homo_sapiens	AC005324.4	ENSG00000255104	zf-C2H2	ENSP00000458062;ENSP00000408168;	-
Homo_sapiens	MEIS2	ENSG00000134138	Homeobox	ENSP00000453793;ENSP00000475899;ENSP00000380749;ENSP00000453497;ENSP00000341400;ENSP00000453390;ENSP00000404185;ENSP00000339549;ENSP00000380745;ENSP00000452693;	4212
Homo_sapiens	MLXIPL	ENSG00000009950	bHLH	ENSP00000392636;ENSP00000346629;ENSP00000406296;ENSP00000412330;ENSP00000320886;	51085
Homo_sapiens	ZNF274	ENSG00000171606	zf-C2H2	ENSP00000484810;ENSP00000321209;ENSP00000409872;ENSP00000478533;ENSP00000321187;	10782
Homo_sapiens	HOXB2	ENSG00000173917	Homeobox	ENSP00000331741;	3212
Homo_sapiens	ZNF816	ENSG00000180257	zf-C2H2	ENSP00000350295;ENSP00000403266;	125893
Homo_sapiens	GTF3A	ENSG00000122034	zf-C2H2	ENSP00000389655;ENSP00000409175;ENSP00000370532;ENSP00000491190;	2971
Homo_sapiens	NKX2-4	ENSG00000125816	Homeobox	ENSP00000345147;	644524
Homo_sapiens	ZNF134	ENSG00000213762	zf-C2H2	ENSP00000379464;	7693
Homo_sapiens	ETV2	ENSG00000105672	ETS	ENSP00000368312;ENSP00000368309;ENSP00000475089;ENSP00000385369;ENSP00000384524;ENSP00000468453;	2116
Homo_sapiens	POU2F1	ENSG00000143190	Pou	ENSP00000414660;ENSP00000356840;ENSP00000356836;ENSP00000415993;ENSP00000401217;ENSP00000441285;	5451
Homo_sapiens	SALL1	ENSG00000103449	zf-C2H2	ENSP00000251020;ENSP00000407914;ENSP00000456777;	6299
Homo_sapiens	ZNF136	ENSG00000196646	zf-C2H2	ENSP00000344162;	7695
Homo_sapiens	SP140L	ENSG00000185404	SAND	ENSP00000397911;ENSP00000243810;ENSP00000379811;ENSP00000395195;	93349
Homo_sapiens	ZNF780B	ENSG00000128000	zf-C2H2	ENSP00000221355;ENSP00000484593;ENSP00000391641;	163131
Homo_sapiens	IRF5	ENSG00000128604	IRF	ENSP00000419950;ENSP00000417454;ENSP00000419056;ENSP00000419149;ENSP00000418534;ENSP00000420274;ENSP00000249375;ENSP00000385352;ENSP00000349770;ENSP00000483292;ENSP00000417770;ENSP00000418037;ENSP00000480058;	3663
Homo_sapiens	ZNF443	ENSG00000180855	zf-C2H2	ENSP00000301547;	10224
Homo_sapiens	ETV1	ENSG00000006468	ETS	ENSP00000385686;ENSP00000411626;ENSP00000385551;ENSP00000405327;ENSP00000382293;ENSP00000384085;ENSP00000384138;ENSP00000385381;ENSP00000242066;	2115
Homo_sapiens	HMG20B	ENSG00000064961	HMG	ENSP00000328269;ENSP00000402877;ENSP00000393904;ENSP00000410924;	10362
Homo_sapiens	PGR	ENSG00000082175	ESR-like	ENSP00000481227;ENSP00000436561;ENSP00000432914;ENSP00000325120;ENSP00000482698;ENSP00000436803;ENSP00000263463;ENSP00000432352;ENSP00000487607;	5241
Homo_sapiens	MYBL2	ENSG00000101057	MYB	ENSP00000380072;ENSP00000217026;	4605
Homo_sapiens	EGR2	ENSG00000122877	zf-C2H2	ENSP00000242480;ENSP00000402040;ENSP00000387634;	1959
Homo_sapiens	ZNF397	ENSG00000186812	zf-C2H2	ENSP00000331577;	84307
Homo_sapiens	NFATC2	ENSG00000101096	RHD	ENSP00000396471;ENSP00000379330;ENSP00000360619;ENSP00000477370;ENSP00000477342;ENSP00000477142;	4773
Homo_sapiens	OTX1	ENSG00000115507	TF_Otx	ENSP00000355631;ENSP00000282549;	5013
Homo_sapiens	CREM	ENSG00000095794	TF_bZIP	ENSP00000417807;ENSP00000363860;ENSP00000409220;ENSP00000420681;ENSP00000393538;ENSP00000417165;ENSP00000420511;ENSP00000345384;ENSP00000419075;ENSP00000417460;ENSP00000418336;ENSP00000417562;ENSP00000419684;ENSP00000346804;ENSP00000363853;ENSP00000420437;ENSP00000349387;ENSP00000341875;ENSP00000419018;ENSP00000337138;ENSP00000265372;ENSP00000417327;ENSP00000344365;ENSP00000379225;ENSP00000354593…	1390
Homo_sapiens	FOXO3	ENSG00000118689	Fork_head	ENSP00000339527;ENSP00000385824;	2309
Homo_sapiens	ZBTB6	ENSG00000186130	ZBTB	ENSP00000362763;ENSP00000362763;	10773
Homo_sapiens	ZNF433	ENSG00000197647	zf-C2H2	ENSP00000448099;ENSP00000393416;ENSP00000339767;	163059
Homo_sapiens	CREB1	ENSG00000118260	TF_bZIP	ENSP00000236995;ENSP00000405539;ENSP00000387699;	1385
Homo_sapiens	POU3F4	ENSG00000196767	Pou	ENSP00000495996;ENSP00000362296;	5456
Homo_sapiens	ZNF672	ENSG00000171161	zf-C2H2	ENSP00000426199;ENSP00000421915;ENSP00000427021;	79894
Homo_sapiens	ZNF329	ENSG00000181894	zf-C2H2	ENSP00000470008;ENSP00000439527;ENSP00000470323;ENSP00000350773;	79673
Homo_sapiens	SCRT1	ENSG00000261678	zf-C2H2	ENSP00000455711;	83482
Homo_sapiens	ZNF140	ENSG00000196387	zf-C2H2	ENSP00000445411;ENSP00000347755;	7699
Homo_sapiens	ZBED6	ENSG00000257315	zf-BED	ENSP00000447879;	100381270
Homo_sapiens	ZNF765	ENSG00000196417	zf-C2H2	ENSP00000379689;	91661
Homo_sapiens	CRX	ENSG00000105392	TF_Otx	ENSP00000221996;ENSP00000445565;	1406
Homo_sapiens	ZNF853	ENSG00000236609	zf-C2H2	ENSP00000455585;	54753
Homo_sapiens	BAZ2B	ENSG00000123636	MBD	ENSP00000339670;ENSP00000376533;ENSP00000393565;ENSP00000376534;	29994
Homo_sapiens	ZNF182	ENSG00000147118	zf-C2H2	ENSP00000366142;ENSP00000380165;	7569
Homo_sapiens	ZNF467	ENSG00000181444	zf-C2H2	ENSP00000304769;	168544
Homo_sapiens	ZNF253	ENSG00000256771	zf-C2H2	ENSP00000467235;ENSP00000468720;ENSP00000347868;ENSP00000492582;	56242
Homo_sapiens	PRDM10	ENSG00000170325	zf-C2H2	ENSP00000432237;ENSP00000302669;ENSP00000431262;ENSP00000351686;ENSP00000354118;ENSP00000398431;ENSP00000435940;	56980
Homo_sapiens	ZNF333	ENSG00000160961	zf-C2H2	ENSP00000292530;	84449
Homo_sapiens	PRDM1	ENSG00000057657	zf-C2H2	ENSP00000358092;ENSP00000358085;ENSP00000358087;	639
Homo_sapiens	ZIM3	ENSG00000141946	zf-C2H2	ENSP00000269834;	114026
Homo_sapiens	GATA4	ENSG00000136574	zf-GATA	ENSP00000435043;ENSP00000435712;ENSP00000435347;ENSP00000482268;ENSP00000334458;	2626
Homo_sapiens	GLIS2	ENSG00000126603	zf-C2H2	ENSP00000395547;ENSP00000262366;	84662
Homo_sapiens	ZNF180	ENSG00000167384	zf-C2H2	ENSP00000221327;ENSP00000375818;ENSP00000468021;	7733
Homo_sapiens	ZNF366	ENSG00000178175	zf-C2H2	ENSP00000313158;	167465
Homo_sapiens	SOX18	ENSG00000203883	HMG	ENSP00000341815;	54345
Homo_sapiens	ZFP1	ENSG00000184517	zf-C2H2	ENSP00000377080;ENSP00000457044;ENSP00000333192;	162239
Homo_sapiens	ZNF517	ENSG00000197363	zf-C2H2	ENSP00000432025;ENSP00000435166;ENSP00000436103;ENSP00000353058;	340385
Homo_sapiens	HOXD10	ENSG00000128710	Homeobox	ENSP00000249501;	3236
Homo_sapiens	ZNF112	ENSG00000062370	zf-C2H2	ENSP00000337081;ENSP00000346305;	7771
Homo_sapiens	CCDC88A	ENSG00000115355	TF_bZIP	ENSP00000480931;	55704
Homo_sapiens	ZNF628	ENSG00000197483	zf-C2H2	ENSP00000469591;ENSP00000465905;ENSP00000375598;	89887
Homo_sapiens	ZNF829	ENSG00000185869	zf-C2H2	ENSP00000429266;ENSP00000428679;	374899
Homo_sapiens	TADA2A	ENSG00000276234	MYB	ENSP00000484884;ENSP00000477709;ENSP00000480446;ENSP00000478363;ENSP00000481890;ENSP00000478162;ENSP00000481091;	6871
Homo_sapiens	ASCL3	ENSG00000176009	bHLH	ENSP00000435770;	56676
Homo_sapiens	ZNF688	ENSG00000229809	zf-C2H2	ENSP00000223459;ENSP00000455227;	146542
Homo_sapiens	ZNF784	ENSG00000179922	zf-C2H2	ENSP00000320096;	147808
Homo_sapiens	MYOD1	ENSG00000129152	bHLH	ENSP00000250003;	4654
Homo_sapiens	SMAD5	ENSG00000113658	MH1	ENSP00000422954;ENSP00000425749;ENSP00000446474;ENSP00000424279;ENSP00000441954;ENSP00000426696;	4090
Homo_sapiens	GSX1	ENSG00000169840	Homeobox	ENSP00000304331;	219409
Homo_sapiens	DMBX1	ENSG00000197587	Homeobox	ENSP00000361024;ENSP00000353132;	127343
Homo_sapiens	ZNF419	ENSG00000105136	zf-C2H2	ENSP00000390916;ENSP00000346136;ENSP00000221735;ENSP00000392129;ENSP00000299860;ENSP00000388864;ENSP00000414709;	79744
Homo_sapiens	SP110	ENSG00000135899	SAND	ENSP00000375902;ENSP00000258382;ENSP00000258381;ENSP00000439558;ENSP00000351488;	3431
Homo_sapiens	SALL3	ENSG00000256463	zf-C2H2	ENSP00000461451;ENSP00000481352;ENSP00000441823;ENSP00000439975;ENSP00000458360;	27164
Homo_sapiens	BBX	ENSG00000114439	HMG	ENSP00000385530;ENSP00000319974;ENSP00000413274;ENSP00000408358;ENSP00000407662;ENSP00000408297;ENSP00000403860;ENSP00000385518;ENSP00000414673;ENSP00000406554;ENSP00000403806;ENSP00000385317;ENSP00000413320;	56987
Homo_sapiens	FEZF2	ENSG00000153266	zf-C2H2	ENSP00000418804;ENSP00000418589;ENSP00000283268;	55079
Homo_sapiens	EBF2	ENSG00000221818	COE	ENSP00000386178;ENSP00000437909;ENSP00000430241;	64641
Homo_sapiens	HMGA2	ENSG00000149948	HMGA	ENSP00000346658;ENSP00000407306;ENSP00000437747;ENSP00000384026;ENSP00000443372;ENSP00000377205;ENSP00000439317;ENSP00000377206;ENSP00000440919;ENSP00000437621;	8091
Homo_sapiens	DACH1	ENSG00000276644	DACH	ENSP00000482245;ENSP00000481551;ENSP00000482493;ENSP00000482797;	1602
Homo_sapiens	SETDB1	ENSG00000143379	MBD	ENSP00000432348;ENSP00000271640;ENSP00000357965;	9869
Homo_sapiens	VAX2	ENSG00000116035	Homeobox	ENSP00000405114;ENSP00000234392;ENSP00000495231;	25806
Homo_sapiens	MEF2D	ENSG00000116604	SRF	ENSP00000477413;ENSP00000476788;ENSP00000353803;ENSP00000357223;ENSP00000271555;	4209
Homo_sapiens	ZNF273	ENSG00000198039	zf-C2H2	ENSP00000418719;	10793
Homo_sapiens	ZNF287	ENSG00000141040	zf-C2H2	ENSP00000379168;ENSP00000379169;	57336
Homo_sapiens	ZNF37A	ENSG00000075407	zf-C2H2	ENSP00000329141;ENSP00000354377;	7587
Homo_sapiens	RAX	ENSG00000134438	Homeobox	ENSP00000334813;	30062
Homo_sapiens	OSR2	ENSG00000164920	zf-C2H2	ENSP00000429910;ENSP00000430041;ENSP00000430780;ENSP00000402862;ENSP00000430074;ENSP00000414657;ENSP00000297565;	116039
Homo_sapiens	ZNF763	ENSG00000197054	zf-C2H2	ENSP00000402017;ENSP00000465145;ENSP00000369774;	284390
Homo_sapiens	TSHZ3	ENSG00000121297	zf-C2H2	ENSP00000240587;	57616
Homo_sapiens	ZNF555	ENSG00000186300	zf-C2H2	ENSP00000467893;ENSP00000334853;	148254
Homo_sapiens	HOXC10	ENSG00000180818	Homeobox	ENSP00000307321;	3226
Homo_sapiens	TOX	ENSG00000198846	HMG	ENSP00000354842;	9760
Homo_sapiens	KLF8	ENSG00000102349	zf-C2H2	ENSP00000417303;	11279
Homo_sapiens	ZNF235	ENSG00000159917	zf-C2H2	ENSP00000291182;	9310
Homo_sapiens	ZNF746	ENSG00000181220	zf-C2H2	ENSP00000395007;ENSP00000493970;ENSP00000345140;	155061
Homo_sapiens	VAX1	ENSG00000148704	Homeobox	ENSP00000277905;ENSP00000358207;	11023
Homo_sapiens	BARX2	ENSG00000043039	Homeobox	ENSP00000281437;	8538
Homo_sapiens	ZNF311	ENSG00000197935	zf-C2H2	ENSP00000366384;	282890
Homo_sapiens	RBPJ	ENSG00000168214	CSL	ENSP00000423703;ENSP00000339699;ENSP00000340124;ENSP00000423907;ENSP00000345206;ENSP00000305815;ENSP00000347659;ENSP00000423406;ENSP00000427170;ENSP00000354528;ENSP00000421804;	3516
Homo_sapiens	PDX1	ENSG00000139515	Homeobox	ENSP00000370421;	3651
Homo_sapiens	ZXDB	ENSG00000198455	zf-C2H2	ENSP00000364023;	158586
Homo_sapiens	ZNF528	ENSG00000167555	zf-C2H2	ENSP00000353652;	84436
Homo_sapiens	BATF3	ENSG00000123685	TF_bZIP	ENSP00000243440;	55509
Homo_sapiens	HOXC12	ENSG00000123407	Homeobox	ENSP00000243103;	3228
Homo_sapiens	SMAD1	ENSG00000170365	MH1	ENSP00000426568;ENSP00000305769;ENSP00000377652;ENSP00000424959;ENSP00000424649;ENSP00000427002;ENSP00000425270;	4086
Homo_sapiens	ZFP91	ENSG00000186660	zf-C2H2	ENSP00000339030;	80829
Homo_sapiens	HMX2	ENSG00000188816	Homeobox	ENSP00000341108;	3167
Homo_sapiens	ZNF416	ENSG00000083817	zf-C2H2	ENSP00000196489;	55659
Homo_sapiens	ZNF776	ENSG00000152443	zf-C2H2	ENSP00000321812;	284309
Homo_sapiens	SPDEF	ENSG00000124664	ETS	ENSP00000363149;ENSP00000442715;	25803
Homo_sapiens	ARID3C	ENSG00000205143	ARID	ENSP00000368189;	138715
Homo_sapiens	ZNF417	ENSG00000173480	zf-C2H2	ENSP00000472272;ENSP00000311319;	147687
Homo_sapiens	FOXO1	ENSG00000150907	Fork_head	ENSP00000368880;	2308
Homo_sapiens	ZNF709	ENSG00000242852	zf-C2H2	ENSP00000380840;	163051
Homo_sapiens	FOXH1	ENSG00000160973	Fork_head	ENSP00000366534;	8928
Homo_sapiens	ZNF80	ENSG00000174255	zf-C2H2	ENSP00000417192;ENSP00000483565;ENSP00000309812;	7634
Homo_sapiens	ZNF296	ENSG00000170684	zf-C2H2	ENSP00000302770;ENSP00000479435;	162979
Homo_sapiens	ZFX	ENSG00000005889	zf-C2H2	ENSP00000438233;ENSP00000368486;ENSP00000343384;ENSP00000368475;ENSP00000304985;	7543
Homo_sapiens	SP4	ENSG00000105866	zf-C2H2	ENSP00000222584;	6671
Homo_sapiens	ID1	ENSG00000125968	bHLH	ENSP00000365280;ENSP00000365273;	3397
Homo_sapiens	ZNF701	ENSG00000167562	zf-C2H2	ENSP00000301093;ENSP00000444339;ENSP00000375662;ENSP00000479648;	55762
Homo_sapiens	CEBPB	ENSG00000172216	TF_bZIP	ENSP00000305422;	1051
Homo_sapiens	ZNF66	ENSG00000160229	zf-C2H2	ENSP00000461425;	7617
Homo_sapiens	TULP2	ENSG00000104804	Tub	ENSP00000429131;ENSP00000221399;	7288
Homo_sapiens	RFX1	ENSG00000132005	RFX	ENSP00000254325;	5989
Homo_sapiens	ZNF724	ENSG00000196081	zf-C2H2	ENSP00000413411;	440519
Homo_sapiens	GRHL2	ENSG00000083307	CP2	ENSP00000379260;ENSP00000495564;ENSP00000251808;	79977
Homo_sapiens	ZNF879	ENSG00000234284	zf-C2H2	ENSP00000414887;	345462
Homo_sapiens	TEAD3	ENSG00000007866	TEA	ENSP00000345772;ENSP00000492431;	7005
Homo_sapiens	ZNF541	ENSG00000118156	zf-C2H2	ENSP00000313258;ENSP00000375770;	84215
Homo_sapiens	ZNF610	ENSG00000167554	zf-C2H2	ENSP00000324441;ENSP00000327597;ENSP00000485001;ENSP00000383922;ENSP00000471021;ENSP00000477617;	162963
Homo_sapiens	ELK4	ENSG00000158711	ETS	ENSP00000289703;ENSP00000350681;ENSP00000483628;ENSP00000484946;	2005
Homo_sapiens	TERF1	ENSG00000147601	MYB	ENSP00000276603;ENSP00000276602;	7013
Homo_sapiens	RXRG	ENSG00000143171	RXR-like	ENSP00000482458;ENSP00000352900;	6258
Homo_sapiens	USF2	ENSG00000105698	bHLH	ENSP00000368429;ENSP00000471099;ENSP00000222305;ENSP00000470081;ENSP00000471511;ENSP00000340633;ENSP00000469364;ENSP00000471775;	7392
Homo_sapiens	ZNF35	ENSG00000169981	zf-C2H2	ENSP00000379368;	7584
Homo_sapiens	FOXO4	ENSG00000184481	Fork_head	ENSP00000363377;ENSP00000342209;	4303
Homo_sapiens	RFX2	ENSG00000087903	RFX	ENSP00000306335;ENSP00000467166;ENSP00000352076;ENSP00000467736;ENSP00000465122;	5990
Homo_sapiens	CTCFL	ENSG00000124092	zf-C2H2	ENSP00000243914;ENSP00000437999;ENSP00000413713;ENSP00000477165;ENSP00000476783;ENSP00000360239;ENSP00000477412;ENSP00000476718;ENSP00000476398;ENSP00000399061;ENSP00000477488;ENSP00000403369;ENSP00000409344;ENSP00000415329;ENSP00000476458;ENSP00000476577;ENSP00000415579;ENSP00000439998;ENSP00000392034;	140690
Homo_sapiens	AFF1	ENSG00000172493	AF-4	ENSP00000425755;ENSP00000424483;ENSP00000305689;ENSP00000378578;ENSP00000427593;ENSP00000440843;ENSP00000424766;ENSP00000424881;	4299
Homo_sapiens	ZNF775	ENSG00000196456	zf-C2H2	ENSP00000417483;ENSP00000330838;	285971
Homo_sapiens	ELF2	ENSG00000109381	ETS	ENSP00000377782;ENSP00000368867;ENSP00000426087;ENSP00000351458;ENSP00000397796;ENSP00000426997;ENSP00000368868;	1998
Homo_sapiens	ZNF32	ENSG00000169740	zf-C2H2	ENSP00000363556;ENSP00000379143;	7580
Homo_sapiens	LHX5	ENSG00000089116	Homeobox	ENSP00000261731;	64211
Homo_sapiens	SOHLH1	ENSG00000165643	bHLH	ENSP00000298466;ENSP00000404438;	402381
Homo_sapiens	NSD2	ENSG00000109685	HMG	ENSP00000372348;ENSP00000424482;ENSP00000372347;ENSP00000425761;ENSP00000399251;ENSP00000372351;ENSP00000423972;ENSP00000308780;ENSP00000421681;ENSP00000329167;ENSP00000381311;	7468
Homo_sapiens	HMGB4	ENSG00000176256	HMG	ENSP00000429214;ENSP00000430919;	127540
Homo_sapiens	ZBTB44	ENSG00000196323	ZBTB	ENSP00000433457;ENSP00000433457;ENSP00000435413;ENSP00000432558;ENSP00000434177;ENSP00000434177;ENSP00000380861;ENSP00000380861;ENSP00000436187;ENSP00000436187;ENSP00000408079;ENSP00000350574;	29068
Homo_sapiens	ZNF444	ENSG00000167685	zf-C2H2	ENSP00000468069;ENSP00000338860;	55311
Homo_sapiens	NKX2-5	ENSG00000183072	Homeobox	ENSP00000327758;	1482
Homo_sapiens	ARID5B	ENSG00000150347	ARID	ENSP00000308862;ENSP00000279873;	84159
Homo_sapiens	JDP2	ENSG00000140044	TF_bZIP	ENSP00000399587;ENSP00000409787;ENSP00000415558;ENSP00000452769;ENSP00000267569;	122953
Homo_sapiens	FOS	ENSG00000170345	TF_bZIP	ENSP00000451786;ENSP00000306245;ENSP00000452590;ENSP00000450886;ENSP00000452386;	2353
Homo_sapiens	BARX1	ENSG00000131668	Homeobox	ENSP00000253968;ENSP00000385613;	56033
Homo_sapiens	LIN28B	ENSG00000187772	CSD	ENSP00000489735;ENSP00000490468;ENSP00000344401;	389421
Homo_sapiens	LHX3	ENSG00000107187	Homeobox	ENSP00000483080;ENSP00000360813;ENSP00000360811;	8022
Homo_sapiens	NRF1	ENSG00000106459	Nrf1	ENSP00000376924;ENSP00000223190;ENSP00000342351;ENSP00000376922;ENSP00000394877;ENSP00000309826;	4899
Homo_sapiens	HOXC13	ENSG00000123364	Homeobox	ENSP00000243056;	3229
Homo_sapiens	FOXS1	ENSG00000179772	Fork_head	ENSP00000365145;	2307
Homo_sapiens	DMTF1	ENSG00000135164	MYB	ENSP00000463638;ENSP00000332171;ENSP00000448775;ENSP00000412532;ENSP00000378193;ENSP00000402627;	9988
Homo_sapiens	ISL1	ENSG00000016082	Homeobox	ENSP00000230658;ENSP00000422676;	3670
Homo_sapiens	STAT3	ENSG00000168610	STAT	ENSP00000373923;ENSP00000264657;ENSP00000467000;ENSP00000467985;ENSP00000384943;	6774
Homo_sapiens	ETV6	ENSG00000139083	ETS	ENSP00000379658;ENSP00000266427;	2120
Homo_sapiens	IRX3	ENSG00000177508	Homeobox	ENSP00000331608;	79191
Homo_sapiens	ZNF627	ENSG00000198551	zf-C2H2	ENSP00000354414;	199692
Homo_sapiens	ZKSCAN5	ENSG00000196652	zf-C2H2	ENSP00000377725;ENSP00000322872;ENSP00000392104;	23660
Homo_sapiens	NFATC4	ENSG00000100968	RHD	ENSP00000451284;ENSP00000450733;ENSP00000451224;ENSP00000450590;ENSP00000451183;ENSP00000451395;ENSP00000451151;ENSP00000396788;ENSP00000452270;ENSP00000450686;ENSP00000450810;ENSP00000451502;ENSP00000452349;ENSP00000388910;ENSP00000451454;ENSP00000388668;ENSP00000450644;ENSP00000439350;ENSP00000450469;ENSP00000250373;ENSP00000452039;	4776
Homo_sapiens	ZNF212	ENSG00000170260	zf-C2H2	ENSP00000338572;	7988
Homo_sapiens	KLF5	ENSG00000102554	zf-C2H2	ENSP00000366915;ENSP00000440407;	688
Homo_sapiens	ZNF572	ENSG00000180938	zf-C2H2	ENSP00000319305;	137209
Homo_sapiens	HES1	ENSG00000114315	bHLH	ENSP00000232424;	3280
Homo_sapiens	ZNF343	ENSG00000088876	zf-C2H2	ENSP00000278772;ENSP00000482819;ENSP00000483851;	79175
Homo_sapiens	ZNF91	ENSG00000167232	zf-C2H2	ENSP00000300619;ENSP00000471709;ENSP00000380272;	7644
Homo_sapiens	THAP7	ENSG00000184436	THAP	ENSP00000382084;ENSP00000215742;	80764
Homo_sapiens	GTF2IRD2B	ENSG00000174428	GTF2I	ENSP00000480524;ENSP00000486360;ENSP00000411454;ENSP00000480037;	389524
Homo_sapiens	ONECUT1	ENSG00000169856	CUT	ENSP00000476168;ENSP00000302630;	3175
Homo_sapiens	ZNF79	ENSG00000196152	zf-C2H2	ENSP00000438418;ENSP00000478201;ENSP00000362446;ENSP00000484833;	7633
Homo_sapiens	ZSCAN5C	ENSG00000204532	zf-C2H2	ENSP00000435234;ENSP00000365443;	649137
Homo_sapiens	TRERF1	ENSG00000124496	zf-C2H2	ENSP00000346285;ENSP00000362008;ENSP00000362013;ENSP00000439689;	55809
Homo_sapiens	BATF	ENSG00000156127	TF_bZIP	ENSP00000450486;ENSP00000286639;	10538
Homo_sapiens	LHX9	ENSG00000143355	Homeobox	ENSP00000356360;ENSP00000356357;ENSP00000453064;ENSP00000356361;	56956
Homo_sapiens	TOX4	ENSG00000092203	HMG	ENSP00000393080;ENSP00000477868;	9878
Homo_sapiens	REL	ENSG00000162924	RHD	ENSP00000496299;ENSP00000295025;ENSP00000377989;	5966
Homo_sapiens	HOXD11	ENSG00000128713	Homeobox	ENSP00000249504;	3237
Homo_sapiens	ZBTB34	ENSG00000177125	ZBTB	ENSP00000362551;ENSP00000362551;ENSP00000317534;ENSP00000317534;	403341
Homo_sapiens	ATF6B	ENSG00000213676	TF_bZIP	ENSP00000364349;ENSP00000364347;	1388
Homo_sapiens	FOXD4L6	ENSG00000273514	Fork_head	ENSP00000484875;	653404
Homo_sapiens	ELK3	ENSG00000111145	ETS	ENSP00000447857;ENSP00000446806;ENSP00000228741;ENSP00000449430;	2004
Homo_sapiens	ZNF559	ENSG00000188321	zf-C2H2	ENSP00000468153;ENSP00000474719;ENSP00000474760;ENSP00000377461;	84527
Homo_sapiens	GSC2	ENSG00000063515	Homeobox	ENSP00000086933;	2928
Homo_sapiens	ONECUT3	ENSG00000205922	CUT	ENSP00000371786;	390874
Homo_sapiens	ARNT	ENSG00000143437	bHLH	ENSP00000346372;ENSP00000423851;ENSP00000351407;ENSP00000427571;ENSP00000425899;	405
Homo_sapiens	ETV4	ENSG00000175832	ETS	ENSP00000465718;ENSP00000377273;ENSP00000441749;ENSP00000321835;ENSP00000468636;ENSP00000440023;ENSP00000443846;	2118
Homo_sapiens	ZNF792	ENSG00000180884	zf-C2H2	ENSP00000385099;ENSP00000474130;	126375
Homo_sapiens	IRF1	ENSG00000125347	IRF	ENSP00000480887;ENSP00000405655;ENSP00000473661;ENSP00000392455;ENSP00000384406;ENSP00000245414;ENSP00000396318;	3659
Homo_sapiens	NFATC3	ENSG00000072736	RHD	ENSP00000456120;ENSP00000331324;ENSP00000300659;ENSP00000264008;ENSP00000456379;ENSP00000460533;	4775
Homo_sapiens	PAX2	ENSG00000075891	PAX	ENSP00000396259;ENSP00000355069;ENSP00000452489;ENSP00000347385;ENSP00000398652;ENSP00000359319;	5076
Homo_sapiens	ZNF222	ENSG00000159885	zf-C2H2	ENSP00000187879;ENSP00000375822;	7673
Homo_sapiens	KLF4	ENSG00000136826	zf-C2H2	ENSP00000363804;ENSP00000483629;	9314
Homo_sapiens	TSC22D3	ENSG00000157514	TSC22	ENSP00000361466;ENSP00000425414;ENSP00000361457;ENSP00000427427;ENSP00000361458;ENSP00000361459;ENSP00000421016;ENSP00000314655;ENSP00000361474;	1831
Homo_sapiens	ZNF229	ENSG00000278318	zf-C2H2	ENSP00000479884;ENSP00000479807;	7772
Homo_sapiens	TFEC	ENSG00000105967	bHLH	ENSP00000318676;ENSP00000265440;ENSP00000387650;ENSP00000377125;ENSP00000417432;	22797
Homo_sapiens	ZNF668	ENSG00000167394	zf-C2H2	ENSP00000440149;ENSP00000441349;ENSP00000416853;ENSP00000378434;ENSP00000442573;ENSP00000300849;ENSP00000403975;	79759
Homo_sapiens	HOXD1	ENSG00000128645	Homeobox	ENSP00000328598;	3231
Homo_sapiens	ASCL1	ENSG00000139352	bHLH	ENSP00000266744;	429
Homo_sapiens	RCOR3	ENSG00000117625	MYB	ENSP00000355972;ENSP00000432779;ENSP00000437048;ENSP00000355973;ENSP00000436838;ENSP00000398558;ENSP00000413929;	55758
Homo_sapiens	ZNF790	ENSG00000197863	zf-C2H2	ENSP00000480834;ENSP00000480764;ENSP00000478852;ENSP00000349161;	388536
Homo_sapiens	ZNF605	ENSG00000196458	zf-C2H2	ENSP00000353314;ENSP00000376135;	100289635
Homo_sapiens	POU4F3	ENSG00000091010	Pou	ENSP00000230732;ENSP00000495718;	5459
Homo_sapiens	ESRRA	ENSG00000173153	ESR-like	ENSP00000441970;ENSP00000384851;ENSP00000000442;ENSP00000385971;ENSP00000444710;ENSP00000439896;	2101
Homo_sapiens	GLIS3	ENSG00000107249	zf-C2H2	ENSP00000371398;ENSP00000325494;	169792
Homo_sapiens	ZNF519	ENSG00000175322	zf-C2H2	ENSP00000464872;	162655
Homo_sapiens	ZNF354A	ENSG00000169131	zf-C2H2	ENSP00000337122;	6940
Homo_sapiens	ZNF214	ENSG00000149050	zf-C2H2	ENSP00000445373;ENSP00000278314;	7761
Homo_sapiens	AC019117.3	ENSG00000283321	bHLH	ENSP00000490530;	-
Homo_sapiens	ZFAT	ENSG00000066827	zf-C2H2	ENSP00000429930;ENSP00000367069;ENSP00000428483;ENSP00000427831;ENSP00000394501;ENSP00000430924;ENSP00000427879;ENSP00000429091;	57623
Homo_sapiens	ZKSCAN4	ENSG00000187626	zf-C2H2	ENSP00000366509;	387032
Homo_sapiens	AC008770.2	ENSG00000267179	zf-C2H2	ENSP00000467286;	-
Homo_sapiens	FOXA1	ENSG00000129514	Fork_head	ENSP00000250448;	3169
Homo_sapiens	ZNF658	ENSG00000274349	zf-C2H2	ENSP00000479295;ENSP00000482447;ENSP00000482540;ENSP00000480919;	26149
Homo_sapiens	PITX3	ENSG00000107859	Homeobox	ENSP00000359019;ENSP00000439383;	5309
Homo_sapiens	ZNF496	ENSG00000162714	zf-C2H2	ENSP00000294753;ENSP00000473324;	84838
Homo_sapiens	ZNF248	ENSG00000198105	zf-C2H2	ENSP00000349882;ENSP00000379208;	57209
Homo_sapiens	KLF10	ENSG00000155090	zf-C2H2	ENSP00000379222;ENSP00000285407;	7071
Homo_sapiens	BCL6	ENSG00000113916	ZBTB	ENSP00000413122;ENSP00000413122;ENSP00000479784;ENSP00000479784;ENSP00000232014;ENSP00000232014;ENSP00000384371;ENSP00000384371;	604
Homo_sapiens	HKR1	ENSG00000181666	zf-C2H2	ENSP00000438261;ENSP00000466467;ENSP00000315505;ENSP00000375994;ENSP00000467562;ENSP00000437774;	284459
Homo_sapiens	TCF7L2	ENSG00000148737	HMG	ENSP00000435694;ENSP00000348274;ENSP00000440547;ENSP00000344823;ENSP00000443883;ENSP00000487507;ENSP00000277945;ENSP00000444972;ENSP00000446172;ENSP00000446238;ENSP00000358402;ENSP00000490260;ENSP00000347949;ENSP00000443626;ENSP00000358404;ENSP00000486891;ENSP00000358393;	6934
Homo_sapiens	MAEL	ENSG00000143194	HMG	ENSP00000356846;	84944
Homo_sapiens	NR1H4	ENSG00000012504	THR-like	ENSP00000315442;ENSP00000447149;ENSP00000448978;ENSP00000448506;ENSP00000376712;ENSP00000188403;	9971
Homo_sapiens	POU5F1B	ENSG00000212993	Pou	ENSP00000495779;ENSP00000419298;	5462
Homo_sapiens	ZNF316	ENSG00000205903	zf-C2H2	ENSP00000477706;	100131017
Homo_sapiens	POU2F2	ENSG00000028277	Pou	ENSP00000452930;ENSP00000471890;ENSP00000453255;ENSP00000475664;ENSP00000431603;ENSP00000476062;ENSP00000454179;ENSP00000339369;ENSP00000436988;ENSP00000373992;ENSP00000437224;	5452
Homo_sapiens	ZNF432	ENSG00000256087	zf-C2H2	ENSP00000221315;ENSP00000470488;	9668
Homo_sapiens	HSF5	ENSG00000176160	HSF	ENSP00000313243;	124535
Homo_sapiens	ZNF382	ENSG00000161298	zf-C2H2	ENSP00000389722;ENSP00000410113;ENSP00000407593;ENSP00000492867;ENSP00000292928;	84911
Homo_sapiens	ZNF507	ENSG00000168813	zf-C2H2	ENSP00000441549;ENSP00000312277;ENSP00000348162;	22847
Homo_sapiens	MYCL	ENSG00000116990	bHLH	ENSP00000380494;ENSP00000361903;	4610
Homo_sapiens	SNAI1	ENSG00000124216	zf-C2H2	ENSP00000244050;	6615
Homo_sapiens	NKX6-3	ENSG00000165066	Homeobox	ENSP00000428361;	157848
Homo_sapiens	SREBF2	ENSG00000198911	bHLH	ENSP00000395728;ENSP00000484441;ENSP00000354476;	6721
Homo_sapiens	ZNF347	ENSG00000197937	zf-C2H2	ENSP00000471712;ENSP00000405218;ENSP00000334146;	84671
Homo_sapiens	ZNF281	ENSG00000162702	zf-C2H2	ENSP00000294740;ENSP00000356321;ENSP00000356322;	23528
Homo_sapiens	BNC2	ENSG00000173068	zf-C2H2	ENSP00000370047;ENSP00000431516;ENSP00000370042;ENSP00000444640;ENSP00000408370;	54796
Homo_sapiens	HOXA10	ENSG00000253293	Homeobox	ENSP00000379633;ENSP00000283921;	3206
Homo_sapiens	SOX4	ENSG00000124766	HMG	ENSP00000244745;	6659
Homo_sapiens	SPI1	ENSG00000066336	ETS	ENSP00000227163;ENSP00000367799;	6688
Homo_sapiens	ZFP90	ENSG00000184939	zf-C2H2	ENSP00000460547;ENSP00000381304;ENSP00000454418;	146198
Homo_sapiens	ZNF23	ENSG00000167377	zf-C2H2	ENSP00000377171;ENSP00000349796;ENSP00000387673;ENSP00000462429;	7571
Homo_sapiens	SOX11	ENSG00000176887	HMG	ENSP00000322568;	6664
Homo_sapiens	MIS18BP1	ENSG00000129534	MYB	ENSP00000309790;	55320
Homo_sapiens	HLX	ENSG00000136630	Homeobox	ENSP00000408248;ENSP00000355870;	3142
Homo_sapiens	ZNF85	ENSG00000105750	zf-C2H2	ENSP00000471588;ENSP00000342340;ENSP00000469673;ENSP00000329793;ENSP00000472145;ENSP00000470667;ENSP00000473059;	7639
Homo_sapiens	ZNF799	ENSG00000196466	zf-C2H2	ENSP00000415278;ENSP00000411084;	90576
Homo_sapiens	MEF2C	ENSG00000081189	SRF	ENSP00000422390;ENSP00000389610;ENSP00000489865;ENSP00000486554;ENSP00000487430;ENSP00000490473;ENSP00000426465;ENSP00000427163;ENSP00000485972;ENSP00000423826;ENSP00000487538;ENSP00000427286;ENSP00000490354;ENSP00000421925;ENSP00000424606;ENSP00000426665;ENSP00000490525;ENSP00000487184;ENSP00000425636;ENSP00000426442;ENSP00000424331;ENSP00000340874;ENSP00000490241;ENSP00000487311;ENSP00000423597…	4208
Homo_sapiens	PRDM16	ENSG00000142611	zf-C2H2	ENSP00000426975;ENSP00000425796;ENSP00000367643;ENSP00000270722;ENSP00000421400;	63976
Homo_sapiens	ZNF408	ENSG00000175213	zf-C2H2	ENSP00000309606;	79797
Homo_sapiens	ZNF200	ENSG00000010539	zf-C2H2	ENSP00000395723;ENSP00000380080;ENSP00000405786;ENSP00000458508;ENSP00000380077;ENSP00000380079;	7752
Homo_sapiens	ZNF883	ENSG00000285447	zf-C2H2	ENSP00000490059;	169834
Homo_sapiens	ZNF526	ENSG00000167625	zf-C2H2	ENSP00000301215;	116115
Homo_sapiens	DBP	ENSG00000105516	TF_bZIP	ENSP00000469426;ENSP00000222122;ENSP00000471220;	1628
Homo_sapiens	ZNF473	ENSG00000142528	zf-C2H2	ENSP00000375697;ENSP00000388961;ENSP00000270617;ENSP00000472808;	25888
Homo_sapiens	ZNF551	ENSG00000204519	zf-C2H2	ENSP00000472674;ENSP00000282296;	90233
Homo_sapiens	IKZF2	ENSG00000030419	zf-C2H2	ENSP00000342876;ENSP00000396253;ENSP00000412869;ENSP00000363439;ENSP00000395203;ENSP00000410447;	22807
Homo_sapiens	E4F1	ENSG00000167967	zf-C2H2	ENSP00000301727;ENSP00000457672;ENSP00000454652;ENSP00000456760;	1877
Homo_sapiens	OTP	ENSG00000171540	Homeobox	ENSP00000302814;	23440
Homo_sapiens	ZNF800	ENSG00000048405	zf-C2H2	ENSP00000376989;ENSP00000265827;ENSP00000376988;	168850
Homo_sapiens	FERD3L	ENSG00000146618	bHLH	ENSP00000275461;	222894
Homo_sapiens	ZNF865	ENSG00000261221	zf-C2H2	ENSP00000457715;	100507290
Homo_sapiens	ZNF707	ENSG00000181135	zf-C2H2	ENSP00000436212;ENSP00000351482;ENSP00000495224;ENSP00000413215;ENSP00000436250;	101928160
Homo_sapiens	ZNF606	ENSG00000166704	zf-C2H2	ENSP00000343617;ENSP00000446972;	80095
Homo_sapiens	SOX8	ENSG00000005513	HMG	ENSP00000293894;	30812
Homo_sapiens	GCM1	ENSG00000137270	GCM	ENSP00000259803;	8521
Homo_sapiens	BCL6B	ENSG00000161940	ZBTB	ENSP00000445010;ENSP00000293805;ENSP00000293805;	255877
Homo_sapiens	HEYL	ENSG00000163909	bHLH	ENSP00000361943;	26508
Homo_sapiens	SALL4	ENSG00000101115	zf-C2H2	ENSP00000379319;ENSP00000217086;ENSP00000360594;	57167
Homo_sapiens	ZNF18	ENSG00000154957	zf-C2H2	ENSP00000462383;ENSP00000462296;ENSP00000463471;ENSP00000315664;ENSP00000391376;	7566
Homo_sapiens	ZSCAN5B	ENSG00000197213	zf-C2H2	ENSP00000466072;ENSP00000351883;	342933
Homo_sapiens	MTA1	ENSG00000182979	zf-GATA	ENSP00000394106;ENSP00000333633;ENSP00000385702;ENSP00000384180;ENSP00000393438;	9112
Homo_sapiens	NR6A1	ENSG00000148200	GCNF-like	ENSP00000420587;ENSP00000341135;ENSP00000362686;ENSP00000413701;ENSP00000420267;	2649
Homo_sapiens	JUN	ENSG00000177606	TF_bZIP	ENSP00000360266;	3725
Homo_sapiens	ZNF141	ENSG00000131127	zf-C2H2	ENSP00000240499;	7700
Homo_sapiens	NFX1	ENSG00000086102	zf-NF-X1	ENSP00000368856;ENSP00000317695;	4799
Homo_sapiens	ARX	ENSG00000004848	Homeobox	ENSP00000368332;	170302
Homo_sapiens	PEG3	ENSG00000198300	zf-C2H2	ENSP00000326581;ENSP00000472395;ENSP00000472402;ENSP00000470467;ENSP00000473190;ENSP00000469486;	5178
Homo_sapiens	RARB	ENSG00000077092	THR-like	ENSP00000332296;ENSP00000373282;ENSP00000391391;ENSP00000398840;	5915
Homo_sapiens	NCOR2	ENSG00000196498	MYB	ENSP00000405367;ENSP00000402808;ENSP00000384202;ENSP00000348551;ENSP00000385618;ENSP00000400281;ENSP00000384018;ENSP00000408247;	9612
Homo_sapiens	UBTFL1	ENSG00000255009	HMG	ENSP00000485108;	642623
Homo_sapiens	ZNF331	ENSG00000130844	zf-C2H2	ENSP00000393817;ENSP00000421014;ENSP00000421728;ENSP00000422471;ENSP00000427532;ENSP00000253144;ENSP00000427439;ENSP00000393336;ENSP00000423156;	55422
Homo_sapiens	ZNF778	ENSG00000170100	zf-C2H2	ENSP00000305203;ENSP00000481538;ENSP00000405289;	197320
Homo_sapiens	NRL	ENSG00000129535	TF_bZIP	ENSP00000380193;ENSP00000454062;ENSP00000380191;ENSP00000452966;ENSP00000380197;	4901
Homo_sapiens	MYOG	ENSG00000122180	bHLH	ENSP00000241651;	4656
Homo_sapiens	NOTO	ENSG00000214513	Homeobox	ENSP00000381486;	344022
Homo_sapiens	ZNF205	ENSG00000122386	zf-C2H2	ENSP00000371627;ENSP00000219091;ENSP00000460890;ENSP00000480401;	7755
Homo_sapiens	LEF1	ENSG00000138795	HMG	ENSP00000369284;ENSP00000406176;ENSP00000422840;ENSP00000265165;	51176
Homo_sapiens	ZNF529	ENSG00000186020	zf-C2H2	ENSP00000465578;ENSP00000465917;ENSP00000468594;ENSP00000334695;	57711
Homo_sapiens	HOXA2	ENSG00000105996	Homeobox	ENSP00000222718;	3199
Homo_sapiens	ZNF148	ENSG00000163848	zf-C2H2	ENSP00000420448;ENSP00000353863;ENSP00000419322;ENSP00000420335;ENSP00000420102;	7707
Homo_sapiens	SMARCC1	ENSG00000173473	MYB	ENSP00000254480;	6599
Homo_sapiens	ZNF322	ENSG00000181315	zf-C2H2	ENSP00000478899;ENSP00000482607;ENSP00000483223;ENSP00000418897;ENSP00000419728;	79692
Homo_sapiens	TAL2	ENSG00000186051	bHLH	ENSP00000334547;	6887
Homo_sapiens	EMX2	ENSG00000170370	Homeobox	ENSP00000450962;	2018
Homo_sapiens	KLF2	ENSG00000127528	zf-C2H2	ENSP00000248071;	10365
Homo_sapiens	ZBTB22	ENSG00000236104	ZBTB	ENSP00000407545;ENSP00000407545;ENSP00000404403;ENSP00000413172;	9278
Homo_sapiens	ZNF550	ENSG00000251369	zf-C2H2	ENSP00000422344;ENSP00000469537;ENSP00000469679;ENSP00000446224;ENSP00000469580;ENSP00000445978;	162972
Homo_sapiens	ZFP3	ENSG00000180787	zf-C2H2	ENSP00000320347;	124961
Homo_sapiens	ZNF597	ENSG00000167981	zf-C2H2	ENSP00000301744;	146434
Homo_sapiens	PBX4	ENSG00000105717	Homeobox	ENSP00000251203;	80714
Homo_sapiens	ZNF652	ENSG00000198740	zf-C2H2	ENSP00000354686;ENSP00000424848;ENSP00000416305;	22834
Homo_sapiens	CSDC2	ENSG00000172346	CSD	ENSP00000417127;ENSP00000302485;	27254
Homo_sapiens	TPRX1	ENSG00000178928	Homeobox	ENSP00000438832;	284355
Homo_sapiens	ZFHX3	ENSG00000140836	Homeobox	ENSP00000493252;ENSP00000268489;ENSP00000438926;	463
Homo_sapiens	ZNF358	ENSG00000198816	zf-C2H2	ENSP00000472777;ENSP00000472305;	140467
Homo_sapiens	FOXD1	ENSG00000251493	Fork_head	ENSP00000481581;	2297
Homo_sapiens	STAT2	ENSG00000170581	STAT	ENSP00000315768;ENSP00000387354;ENSP00000450751;	6773
Homo_sapiens	ZNF431	ENSG00000196705	zf-C2H2	ENSP00000308578;ENSP00000471876;	170959
Homo_sapiens	SREBF1	ENSG00000072310	bHLH	ENSP00000411516;ENSP00000379100;ENSP00000379106;ENSP00000261646;ENSP00000348069;	6720
Homo_sapiens	ZNF69	ENSG00000198429	zf-C2H2	ENSP00000402985;	7620
Homo_sapiens	FOXB2	ENSG00000204612	Fork_head	ENSP00000365898;	442425
Homo_sapiens	MIER1	ENSG00000198160	MYB	ENSP00000360053;ENSP00000350321;ENSP00000347514;ENSP00000383820;ENSP00000360055;ENSP00000360057;ENSP00000348253;ENSP00000383821;	57708
Homo_sapiens	LRRFIP2	ENSG00000093167	LRRFIP	ENSP00000338727;ENSP00000416013;ENSP00000405480;ENSP00000416364;ENSP00000413026;ENSP00000379705;ENSP00000346349;ENSP00000416907;ENSP00000391360;ENSP00000412206;ENSP00000409574;	9209
Homo_sapiens	GATA6	ENSG00000141448	zf-GATA	ENSP00000269216;ENSP00000462313;	2627
Homo_sapiens	HIVEP2	ENSG00000010818	zf-C2H2	ENSP00000356576;ENSP00000356575;ENSP00000012134;	3097
Homo_sapiens	ZNF100	ENSG00000197020	zf-C2H2	ENSP00000445201;ENSP00000476534;ENSP00000351042;	163227
Homo_sapiens	SOHLH2	ENSG00000120669	bHLH	ENSP00000369210;	54937
Homo_sapiens	ZKSCAN8	ENSG00000198315	zf-C2H2	ENSP00000402948;ENSP00000332750;	7745
Homo_sapiens	HOXC9	ENSG00000180806	Homeobox	ENSP00000423861;ENSP00000302836;	3225
Homo_sapiens	SP9	ENSG00000217236	zf-C2H2	ENSP00000378418;	100131390
Homo_sapiens	ZNF684	ENSG00000117010	zf-C2H2	ENSP00000361784;	127396
Homo_sapiens	ZNF484	ENSG00000127081	zf-C2H2	ENSP00000364646;ENSP00000378882;ENSP00000364645;ENSP00000378881;	83744
Homo_sapiens	ZNF570	ENSG00000171827	zf-C2H2	ENSP00000331540;ENSP00000467218;	148268
Homo_sapiens	ZNF251	ENSG00000198169	zf-C2H2	ENSP00000292562;	90987
Homo_sapiens	NR1H3	ENSG00000025434	THR-like	ENSP00000384745;ENSP00000385073;ENSP00000433271;ENSP00000420656;ENSP00000403696;ENSP00000412636;ENSP00000415591;ENSP00000403798;ENSP00000378793;ENSP00000432073;ENSP00000434650;ENSP00000391005;ENSP00000477707;ENSP00000385801;ENSP00000387946;	10062
Homo_sapiens	ZIC3	ENSG00000156925	zf-C2H2	ENSP00000359638;ENSP00000287538;	7547
Homo_sapiens	FEV	ENSG00000163497	ETS	ENSP00000295727;	54738
Homo_sapiens	NFYB	ENSG00000120837	NF-YB	ENSP00000448250;ENSP00000447486;ENSP00000240055;	4801
Homo_sapiens	ZNF677	ENSG00000197928	zf-C2H2	ENSP00000334394;ENSP00000469391;	342926
Homo_sapiens	HOPX	ENSG00000171476	Homeobox	ENSP00000396275;ENSP00000370654;ENSP00000422175;ENSP00000315198;ENSP00000452003;ENSP00000451794;ENSP00000424101;ENSP00000452340;ENSP00000452098;ENSP00000337330;	84525
Homo_sapiens	ZNF460	ENSG00000197714	zf-C2H2	ENSP00000446167;ENSP00000353491;	10794
Homo_sapiens	ARID3B	ENSG00000179361	ARID	ENSP00000455668;ENSP00000477878;ENSP00000343126;	10620
Homo_sapiens	ZNF581	ENSG00000171425	zf-C2H2	ENSP00000466564;ENSP00000466047;ENSP00000270451;ENSP00000466338;	51545
Homo_sapiens	GLMP	ENSG00000198715	NCU-G1	ENSP00000483691;ENSP00000479149;ENSP00000357247;ENSP00000477187;ENSP00000480936;ENSP00000477180;ENSP00000476260;ENSP00000354553;	112770
Homo_sapiens	ZNF649	ENSG00000198093	zf-C2H2	ENSP00000347043;ENSP00000468983;	65251
Homo_sapiens	NKX1-1	ENSG00000235608	Homeobox	ENSP00000407978;	54729
Homo_sapiens	ZNF469	ENSG00000225614	zf-C2H2	ENSP00000402343;ENSP00000456500;	84627
Homo_sapiens	VEZF1	ENSG00000136451	zf-C2H2	ENSP00000462337;ENSP00000258963;ENSP00000464687;	7716
Homo_sapiens	ZNF518A	ENSG00000177853	zf-C2H2	ENSP00000480280;	9849
Homo_sapiens	TFDP1	ENSG00000198176	E2F	ENSP00000364519;ENSP00000386145;ENSP00000401389;	7027
Homo_sapiens	RELA	ENSG00000173039	RHD	ENSP00000436545;ENSP00000434372;ENSP00000479572;ENSP00000435531;ENSP00000311508;ENSP00000434745;ENSP00000432922;ENSP00000433616;ENSP00000431153;ENSP00000433526;ENSP00000483705;ENSP00000433144;ENSP00000384273;ENSP00000435290;ENSP00000434098;ENSP00000437137;ENSP00000432537;	5970
Homo_sapiens	CREB3L3	ENSG00000060566	TF_bZIP	ENSP00000469355;ENSP00000472399;ENSP00000078445;	84699
Homo_sapiens	GZF1	ENSG00000125812	ZBTB	ENSP00000366250;ENSP00000366250;ENSP00000338290;	64412
Homo_sapiens	ZNF19	ENSG00000157429	zf-C2H2	ENSP00000462810;ENSP00000288177;ENSP00000458105;ENSP00000454864;	7567
Homo_sapiens	SAMD11	ENSG00000187634	SAND	ENSP00000411579;	148398
Homo_sapiens	RUNX2	ENSG00000124813	Runt	ENSP00000496517;ENSP00000495497;ENSP00000460188;ENSP00000360491;ENSP00000458178;ENSP00000485863;ENSP00000360486;ENSP00000352514;ENSP00000360493;ENSP00000420707;	860
Homo_sapiens	HSF2	ENSG00000025156	HSF	ENSP00000357440;ENSP00000400380;	3298
Homo_sapiens	CARHSP1	ENSG00000153048	CSD	ENSP00000478055;ENSP00000457864;ENSP00000480144;ENSP00000481550;ENSP00000480542;ENSP00000455284;ENSP00000455855;ENSP00000379838;ENSP00000455522;ENSP00000455016;ENSP00000311847;ENSP00000456909;ENSP00000483591;ENSP00000460812;	23589
Homo_sapiens	TFCP2L1	ENSG00000115112	CP2	ENSP00000263707;	29842
Homo_sapiens	TSHZ1	ENSG00000179981	zf-C2H2	ENSP00000464391;ENSP00000453834;ENSP00000323584;	10194
Homo_sapiens	ZNF234	ENSG00000263002	zf-C2H2	ENSP00000465011;ENSP00000400878;	10780
Homo_sapiens	ZNF43	ENSG00000198521	zf-C2H2	ENSP00000350085;ENSP00000469578;ENSP00000470275;ENSP00000469645;ENSP00000347045;	7594
Homo_sapiens	HIF3A	ENSG00000124440	bHLH	ENSP00000432809;	64344
Homo_sapiens	FOXE3	ENSG00000186790	Fork_head	ENSP00000334472;	2301
Homo_sapiens	POU5F2	ENSG00000248483	Pou	ENSP00000489796;	134187
Homo_sapiens	NOBOX	ENSG00000106410	Homeobox	ENSP00000496732;ENSP00000419457;ENSP00000419565;ENSP00000495343;	135935
Homo_sapiens	FOXR2	ENSG00000189299	Fork_head	ENSP00000427329;	139628
Homo_sapiens	ID4	ENSG00000172201	bHLH	ENSP00000367972;	3400
Homo_sapiens	ZNF93	ENSG00000184635	zf-C2H2	ENSP00000467553;ENSP00000342002;ENSP00000491147;	81931
Homo_sapiens	PTF1A	ENSG00000168267	bHLH	ENSP00000365687;	256297
Homo_sapiens	ZNF625	ENSG00000257591	zf-C2H2	ENSP00000394380;	90589
Homo_sapiens	PAX6	ENSG00000007372	PAX	ENSP00000492316;ENSP00000491862;ENSP00000492808;ENSP00000492024;ENSP00000490971;ENSP00000492129;ENSP00000491295;ENSP00000491517;ENSP00000492205;ENSP00000492658;ENSP00000368406;ENSP00000492397;ENSP00000492166;ENSP00000388132;ENSP00000368410;ENSP00000491872;ENSP00000491492;ENSP00000491210;ENSP00000397384;ENSP00000492802;ENSP00000492587;ENSP00000491324;ENSP00000491904;ENSP00000492177;ENSP00000368424…	5080
Homo_sapiens	ZNF267	ENSG00000185947	zf-C2H2	ENSP00000300870;	10308
Homo_sapiens	PAX7	ENSG00000009709	PAX	ENSP00000383502;ENSP00000403389;ENSP00000364524;	5081
Homo_sapiens	BHLHE23	ENSG00000125533	bHLH	ENSP00000480998;ENSP00000359371;	128408
Homo_sapiens	GRHL3	ENSG00000158055	CP2	ENSP00000348333;ENSP00000288955;ENSP00000354943;ENSP00000236255;	57822
Homo_sapiens	ZNF512	ENSG00000243943	zf-C2H2	ENSP00000347648;ENSP00000451572;ENSP00000407038;ENSP00000369040;ENSP00000395660;	84450
Homo_sapiens	ZFP2	ENSG00000198939	zf-C2H2	ENSP00000430531;ENSP00000430980;ENSP00000354453;	80108
Homo_sapiens	ZNF787	ENSG00000142409	zf-C2H2	ENSP00000478557;	126208
Homo_sapiens	GMEB1	ENSG00000162419	SAND	ENSP00000355186;ENSP00000294409;ENSP00000362922;	10691
Homo_sapiens	ZNF700	ENSG00000196757	zf-C2H2	ENSP00000479449;ENSP00000467996;ENSP00000254321;	90592
Homo_sapiens	SIX5	ENSG00000177045	Homeobox	ENSP00000494267;ENSP00000453239;ENSP00000316842;	147912
Homo_sapiens	HOXD8	ENSG00000175879	Homeobox	ENSP00000406045;ENSP00000315949;ENSP00000409026;ENSP00000437431;	3234
Homo_sapiens	EBF4	ENSG00000088881	COE	ENSP00000345030;ENSP00000370022;ENSP00000477023;ENSP00000405003;ENSP00000477107;	57593
Homo_sapiens	ZNF692	ENSG00000171163	zf-C2H2	ENSP00000305483;ENSP00000355427;ENSP00000433522;ENSP00000431582;ENSP00000391200;	55657
Homo_sapiens	MYT1	ENSG00000196132	zf-C2HC	ENSP00000353269;ENSP00000442412;ENSP00000327465;ENSP00000480510;	4661
Homo_sapiens	CPHXL	ENSG00000283755	Homeobox	ENSP00000491599;	105371346
Homo_sapiens	ZNF615	ENSG00000197619	zf-C2H2	ENSP00000365906;ENSP00000473089;ENSP00000375672;ENSP00000471549;ENSP00000483676;ENSP00000484711;ENSP00000471041;	284370
Homo_sapiens	NR2F1	ENSG00000175745	RXR-like	ENSP00000481517;ENSP00000325819;ENSP00000495420;ENSP00000495740;	7025
Homo_sapiens	IRF7	ENSG00000185507	IRF	ENSP00000433903;ENSP00000380700;ENSP00000380704;ENSP00000436696;ENSP00000329411;ENSP00000434607;ENSP00000380697;ENSP00000331803;ENSP00000434524;ENSP00000432403;	3665
Homo_sapiens	ZNF117	ENSG00000152926	zf-C2H2	ENSP00000479944;ENSP00000484825;ENSP00000282869;	109504726
Homo_sapiens	ZNF579	ENSG00000218891	zf-C2H2	ENSP00000320188;	163033
Homo_sapiens	ZNF556	ENSG00000172000	zf-C2H2	ENSP00000467366;ENSP00000302603;	80032
Homo_sapiens	ZNF777	ENSG00000196453	zf-C2H2	ENSP00000247930;	27153
Homo_sapiens	FOXE1	ENSG00000178919	Fork_head	ENSP00000364265;	2304
Homo_sapiens	ZNF680	ENSG00000173041	zf-C2H2	ENSP00000309330;	340252
Homo_sapiens	ZIC4	ENSG00000174963	zf-C2H2	ENSP00000417855;ENSP00000420627;ENSP00000420775;ENSP00000397695;ENSP00000372553;ENSP00000418277;ENSP00000435509;	84107
Homo_sapiens	NFYC	ENSG00000066136	NF-YC	ENSP00000436710;ENSP00000361738;ENSP00000361734;ENSP00000409219;ENSP00000396620;ENSP00000361737;ENSP00000416403;ENSP00000408867;ENSP00000408315;ENSP00000312617;ENSP00000433820;ENSP00000397647;ENSP00000433413;ENSP00000414299;ENSP00000434404;ENSP00000361736;ENSP00000404427;ENSP00000361754;	4802
Homo_sapiens	PRDM15	ENSG00000141956	zf-C2H2	ENSP00000408592;ENSP00000381556;ENSP00000396943;ENSP00000387958;ENSP00000390245;ENSP00000431410;ENSP00000269844;ENSP00000415471;	63977
Homo_sapiens	ZNF468	ENSG00000204604	zf-C2H2	ENSP00000375660;ENSP00000470381;	162967
Homo_sapiens	ID2	ENSG00000115738	bHLH	ENSP00000385465;ENSP00000379585;ENSP00000234091;	3398
Homo_sapiens	ZSCAN5A	ENSG00000131848	zf-C2H2	ENSP00000466445;ENSP00000375593;ENSP00000467631;ENSP00000467238;	79149
Homo_sapiens	ISL2	ENSG00000159556	Homeobox	ENSP00000290759;	64843
Homo_sapiens	ZNF710	ENSG00000140548	zf-C2H2	ENSP00000268154;ENSP00000453147;ENSP00000453404;	374655
Homo_sapiens	ZIC5	ENSG00000139800	zf-C2H2	ENSP00000267294;	85416
Homo_sapiens	ZBED4	ENSG00000100426	zf-BED	ENSP00000216268;	9889
Homo_sapiens	ZNF679	ENSG00000197123	zf-C2H2	ENSP00000416809;ENSP00000255746;	168417
Homo_sapiens	HMBOX1	ENSG00000147421	Homeobox	ENSP00000380516;ENSP00000475196;ENSP00000287701;ENSP00000453185;ENSP00000430059;ENSP00000453211;ENSP00000452827;ENSP00000430110;	79618
Homo_sapiens	RFX5	ENSG00000143390	RFX	ENSP00000376502;ENSP00000357864;ENSP00000390769;ENSP00000398666;ENSP00000409187;ENSP00000290524;ENSP00000389130;ENSP00000399095;ENSP00000387618;	5993
Homo_sapiens	ZNF687	ENSG00000143373	zf-C2H2	ENSP00000398821;ENSP00000336620;ENSP00000319829;	57592
Homo_sapiens	ZNF773	ENSG00000152439	zf-C2H2	ENSP00000282292;ENSP00000469416;	374928
Homo_sapiens	HOXB7	ENSG00000260027	Homeobox	ENSP00000239165;	3217
Homo_sapiens	ZNF470	ENSG00000197016	zf-C2H2	ENSP00000333223;ENSP00000375590;	388566
Homo_sapiens	HHEX	ENSG00000152804	Homeobox	ENSP00000450017;ENSP00000282728;ENSP00000447953;	3087
Homo_sapiens	ANHX	ENSG00000227059	Homeobox	ENSP00000439513;ENSP00000409950;	647589
Homo_sapiens	L3MBTL1	ENSG00000185513	zf-C2HC	ENSP00000402107;ENSP00000362226;ENSP00000362227;ENSP00000398516;ENSP00000410139;	26013
Homo_sapiens	ASCL4	ENSG00000187855	bHLH	ENSP00000345420;	121549
Homo_sapiens	ZNF480	ENSG00000198464	zf-C2H2	ENSP00000334164;ENSP00000417424;ENSP00000335670;ENSP00000471754;	147657
Homo_sapiens	FOXI3	ENSG00000214336	Fork_head	ENSP00000478384;	344167
Homo_sapiens	ZFP57	ENSG00000204644	zf-C2H2	ENSP00000366078;ENSP00000366080;ENSP00000418259;	346171
Homo_sapiens	RFX8	ENSG00000196460	RFX	ENSP00000494216;ENSP00000424661;ENSP00000422968;ENSP00000494249;	731220
Homo_sapiens	GLI4	ENSG00000250571	zf-C2H2	ENSP00000430987;ENSP00000345024;	2738
Homo_sapiens	MBD3	ENSG00000071655	MBD	ENSP00000412302;ENSP00000156825;	53615
Homo_sapiens	ZNF732	ENSG00000186777	zf-C2H2	ENSP00000478210;ENSP00000415774;	654254
Homo_sapiens	TCF12	ENSG00000140262	bHLH	ENSP00000444696;ENSP00000453264;ENSP00000388940;ENSP00000440017;ENSP00000331057;ENSP00000267811;ENSP00000453876;ENSP00000454102;ENSP00000453737;ENSP00000342459;	6938
Homo_sapiens	ELK1	ENSG00000126767	ETS	ENSP00000345585;ENSP00000366182;ENSP00000247161;	2002
Homo_sapiens	DBX1	ENSG00000109851	Homeobox	ENSP00000436881;	120237
Homo_sapiens	GFI1	ENSG00000162676	zf-C2H2	ENSP00000399719;ENSP00000294702;ENSP00000359357;	2672
Homo_sapiens	ZNF726	ENSG00000213967	zf-C2H2	ENSP00000471516;ENSP00000317125;	730087
Homo_sapiens	SIX3	ENSG00000138083	Homeobox	ENSP00000260653;	6496
Homo_sapiens	ZSCAN12	ENSG00000158691	zf-C2H2	ENSP00000380039;ENSP00000354305;	9753
Homo_sapiens	BATF2	ENSG00000168062	TF_bZIP	ENSP00000301887;ENSP00000435640;	116071
Homo_sapiens	NR5A2	ENSG00000116833	SF-like	ENSP00000236914;ENSP00000356331;ENSP00000439116;ENSP00000356326;	2494
Homo_sapiens	ZEB2	ENSG00000169554	zf-C2H2	ENSP00000454157;ENSP00000454157;ENSP00000395496;ENSP00000395496;ENSP00000490872;ENSP00000490872;ENSP00000490508;ENSP00000490508;ENSP00000386854;ENSP00000386854;ENSP00000490673;ENSP00000490673;ENSP00000394777;ENSP00000302501;ENSP00000302501;ENSP00000490723;ENSP00000490723;ENSP00000490934;ENSP00000490934;ENSP00000443792;ENSP00000443792;ENSP00000376601;ENSP00000475553;ENSP00000487174;ENSP00000487174…	9839
Homo_sapiens	GTF2I	ENSG00000263001	GTF2I	ENSP00000477837;ENSP00000460070;ENSP00000484526;ENSP00000482476;ENSP00000404240;	2969
Homo_sapiens	ZNF568	ENSG00000198453	zf-C2H2	ENSP00000466901;ENSP00000389794;ENSP00000334685;ENSP00000480246;ENSP00000399643;ENSP00000413396;ENSP00000482444;ENSP00000481819;ENSP00000394514;	374900
Homo_sapiens	ZNF217	ENSG00000171940	zf-C2H2	ENSP00000360526;ENSP00000304308;	7764
Homo_sapiens	CDC5L	ENSG00000096401	MYB	ENSP00000360532;	988
Homo_sapiens	TSC22D2	ENSG00000196428	TSC22	ENSP00000354543;ENSP00000417747;	9819
Homo_sapiens	PIAS3	ENSG00000131788	zf-MIZ	ENSP00000358304;ENSP00000376765;	10401
Homo_sapiens	IRX5	ENSG00000176842	Homeobox	ENSP00000378132;ENSP00000316250;	10265
Homo_sapiens	ERF	ENSG00000105722	ETS	ENSP00000388173;ENSP00000469274;ENSP00000468962;ENSP00000222329;	2077
Homo_sapiens	ZFP37	ENSG00000136866	zf-C2H2	ENSP00000452552;ENSP00000363344;ENSP00000451310;	7539
Homo_sapiens	ETV3	ENSG00000117036	ETS	ENSP00000357175;ENSP00000327316;	2117
Homo_sapiens	TFE3	ENSG00000068323	bHLH	ENSP00000314129;	7030
Homo_sapiens	CTCF	ENSG00000102974	zf-C2H2	ENSP00000495218;ENSP00000384707;ENSP00000494408;ENSP00000494443;ENSP00000493495;ENSP00000494538;ENSP00000494358;ENSP00000264010;ENSP00000495348;	10664
Homo_sapiens	EGR1	ENSG00000120738	zf-C2H2	ENSP00000239938;	1958
Homo_sapiens	TFDP3	ENSG00000183434	E2F	ENSP00000385461;	51270
Homo_sapiens	E2F2	ENSG00000007968	E2F	ENSP00000355249;	1870
Homo_sapiens	ZFP36L2	ENSG00000152518	zf-CCCH	ENSP00000282388;	678
Homo_sapiens	NFIC	ENSG00000141905	CTF/NFI	ENSP00000342194;ENSP00000396843;ENSP00000466647;ENSP00000492983;ENSP00000465655;ENSP00000378543;ENSP00000465177;	4782
Homo_sapiens	LCOR	ENSG00000196233	HTH	ENSP00000348298;ENSP00000360144;ENSP00000360138;ENSP00000443431;	84458
Homo_sapiens	ZNF614	ENSG00000142556	zf-C2H2	ENSP00000270649;	80110
Homo_sapiens	RFX7	ENSG00000181827	RFX	ENSP00000453376;ENSP00000453611;ENSP00000453281;	64864
Homo_sapiens	ZBTB7A	ENSG00000178951	ZBTB	ENSP00000471865;ENSP00000471865;ENSP00000323670;ENSP00000323670;	51341
Homo_sapiens	ZNF717	ENSG00000227124	zf-C2H2	ENSP00000419377;	100131827
Homo_sapiens	ZNF34	ENSG00000196378	zf-C2H2	ENSP00000434049;ENSP00000396894;ENSP00000341528;	80778
Homo_sapiens	NR4A2	ENSG00000153234	NGFIB-like	ENSP00000386747;ENSP00000415632;ENSP00000385379;ENSP00000344479;ENSP00000394671;ENSP00000386993;ENSP00000389986;ENSP00000410952;	4929
Homo_sapiens	MEF2A	ENSG00000068305	SRF	ENSP00000452989;ENSP00000337202;ENSP00000453478;ENSP00000453095;ENSP00000453441;ENSP00000454023;ENSP00000346389;	4205
Homo_sapiens	ZNF367	ENSG00000165244	zf-C2H2	ENSP00000364405;	195828
Homo_sapiens	RCOR1	ENSG00000089902	MYB	ENSP00000262241;	23186
Homo_sapiens	ZNF264	ENSG00000083844	zf-C2H2	ENSP00000263095;ENSP00000440376;	9422
Homo_sapiens	ZNF441	ENSG00000197044	zf-C2H2	ENSP00000350576;	126068
Homo_sapiens	TWIST1	ENSG00000122691	bHLH	ENSP00000242261;ENSP00000346582;ENSP00000416986;	7291
Homo_sapiens	AFF4	ENSG00000072364	AF-4	ENSP00000265343;ENSP00000395268;ENSP00000367858;ENSP00000409069;	27125
Homo_sapiens	STAT5A	ENSG00000126561	STAT	ENSP00000465437;ENSP00000468749;ENSP00000466320;ENSP00000443107;ENSP00000341208;	6776
Homo_sapiens	ZNF888	ENSG00000213793	zf-C2H2	ENSP00000491567;	388559
Homo_sapiens	AC023509.3	ENSG00000267281	TF_bZIP	ENSP00000466174;	-
Homo_sapiens	ZNF805	ENSG00000204524	zf-C2H2	ENSP00000412999;ENSP00000365414;	390980
Homo_sapiens	ZHX3	ENSG00000174306	Homeobox	ENSP00000443783;ENSP00000454006;ENSP00000312222;ENSP00000405421;ENSP00000452965;ENSP00000415498;	23051
Homo_sapiens	ZNF584	ENSG00000171574	zf-C2H2	ENSP00000471105;ENSP00000306756;	201514
Homo_sapiens	PRRX1	ENSG00000116132	Homeobox	ENSP00000450762;ENSP00000239461;ENSP00000356734;	5396
Homo_sapiens	HOXA3	ENSG00000105997	Homeobox	ENSP00000379640;ENSP00000324884;ENSP00000484411;	3200
Homo_sapiens	E2F5	ENSG00000133740	E2F	ENSP00000398124;ENSP00000256117;ENSP00000414312;	1875
Homo_sapiens	KLF17	ENSG00000171872	zf-C2H2	ENSP00000361373;	128209
Homo_sapiens	RHOXF1	ENSG00000101883	Homeobox	ENSP00000217999;	158800
Homo_sapiens	NKX2-3	ENSG00000119919	Homeobox	ENSP00000479692;ENSP00000342828;	159296
Homo_sapiens	ZNF691	ENSG00000164011	zf-C2H2	ENSP00000361585;ENSP00000361580;ENSP00000361584;ENSP00000486871;ENSP00000361581;ENSP00000361586;ENSP00000361582;	51058
Homo_sapiens	ZSCAN31	ENSG00000235109	zf-C2H2	ENSP00000391235;ENSP00000390076;ENSP00000345339;ENSP00000407529;ENSP00000413705;ENSP00000402937;ENSP00000480254;ENSP00000380050;	64288
Homo_sapiens	ZNF337	ENSG00000130684	zf-C2H2	ENSP00000252979;ENSP00000365619;	26152
Homo_sapiens	ZNF429	ENSG00000197013	zf-C2H2	ENSP00000351280;ENSP00000479286;	353088
Homo_sapiens	YY1	ENSG00000100811	zf-C2H2	ENSP00000262238;ENSP00000452225;	7528
Homo_sapiens	ZNF76	ENSG00000065029	zf-C2H2	ENSP00000419106;ENSP00000344097;ENSP00000363064;	7629
Homo_sapiens	AC020909.1	ENSG00000142539	ETS	ENSP00000473233;	-
Homo_sapiens	ZSCAN2	ENSG00000176371	zf-C2H2	ENSP00000351257;ENSP00000445451;ENSP00000325123;ENSP00000410198;ENSP00000441855;	54993
Homo_sapiens	ZNF12	ENSG00000164631	zf-C2H2	ENSP00000384405;ENSP00000385939;ENSP00000344745;	7559
Homo_sapiens	DNAJC1	ENSG00000136770	MYB	ENSP00000366179;	64215
Homo_sapiens	ZNF585A	ENSG00000196967	zf-C2H2	ENSP00000375998;ENSP00000349440;ENSP00000292841;	199704
Homo_sapiens	ZNF385B	ENSG00000144331	zf-C2H2	ENSP00000386845;ENSP00000494328;	151126
Homo_sapiens	FOXA2	ENSG00000125798	Fork_head	ENSP00000366319;ENSP00000400341;	3170
Homo_sapiens	ZSCAN9	ENSG00000137185	zf-C2H2	ENSP00000252207;ENSP00000436166;ENSP00000404074;ENSP00000433402;	7746
Homo_sapiens	ZNF814	ENSG00000204514	zf-C2H2	ENSP00000480123;ENSP00000410545;	730051
Homo_sapiens	ZNF697	ENSG00000143067	zf-C2H2	ENSP00000396857;	90874
Homo_sapiens	ZNF462	ENSG00000148143	zf-C2H2	ENSP00000405837;	58499
Homo_sapiens	ZNF618	ENSG00000157657	zf-C2H2	ENSP00000363241;ENSP00000363239;ENSP00000395400;ENSP00000483198;ENSP00000288466;	114991
Homo_sapiens	CREB3L2	ENSG00000182158	TF_bZIP	ENSP00000329140;ENSP00000403550;	64764
Homo_sapiens	ZNF827	ENSG00000151612	zf-C2H2	ENSP00000423130;ENSP00000424541;ENSP00000421863;ENSP00000368761;	152485
Homo_sapiens	ZNF77	ENSG00000175691	zf-C2H2	ENSP00000319053;	58492
Homo_sapiens	NEUROG2	ENSG00000178403	bHLH	ENSP00000317333;	63973
Homo_sapiens	MSC	ENSG00000178860	bHLH	ENSP00000321445;	9242
Homo_sapiens	NEUROD1	ENSG00000162992	bHLH	ENSP00000295108;	4760
Homo_sapiens	ZBTB12	ENSG00000204366	ZBTB	ENSP00000364677;ENSP00000364677;	221527
Homo_sapiens	ZNF629	ENSG00000102870	zf-C2H2	ENSP00000262525;	23361
Homo_sapiens	ATOH7	ENSG00000179774	bHLH	ENSP00000362777;	220202
Homo_sapiens	KLF7	ENSG00000118263	zf-C2H2	ENSP00000387510;ENSP00000393268;ENSP00000309570;ENSP00000403284;	8609
Homo_sapiens	ZBTB48	ENSG00000204859	ZBTB	ENSP00000466390;ENSP00000366902;ENSP00000366902;ENSP00000416054;ENSP00000313416;	3104
Homo_sapiens	MESP2	ENSG00000188095	bHLH	ENSP00000342392;	145873
Homo_sapiens	FOXK1	ENSG00000164916	Fork_head	ENSP00000328720;	221937
Homo_sapiens	ZBTB41	ENSG00000177888	ZBTB	ENSP00000356375;ENSP00000356375;	360023
Homo_sapiens	NR2C2	ENSG00000177463	RXR-like	ENSP00000388387;ENSP00000413438;ENSP00000384463;ENSP00000401807;ENSP00000412473;ENSP00000320447;ENSP00000376814;ENSP00000483059;	7182
Homo_sapiens	ZNF558	ENSG00000167785	zf-C2H2	ENSP00000301475;ENSP00000471277;	148156
Homo_sapiens	RFX4	ENSG00000111783	RFX	ENSP00000444163;ENSP00000447423;ENSP00000350552;ENSP00000447735;ENSP00000376585;ENSP00000448694;	5992
Homo_sapiens	SMARCC2	ENSG00000139613	MYB	ENSP00000449396;ENSP00000267064;ENSP00000302919;ENSP00000377591;	6601
Homo_sapiens	PLAGL1	ENSG00000118495	zf-C2H2	ENSP00000356544;ENSP00000486355;ENSP00000486763;ENSP00000485907;ENSP00000356543;ENSP00000400929;ENSP00000392418;ENSP00000353734;ENSP00000400060;ENSP00000486752;ENSP00000487447;ENSP00000395960;ENSP00000346810;ENSP00000486632;	5325
Homo_sapiens	ZBTB7B	ENSG00000160685	ZBTB	ENSP00000438647;ENSP00000438647;ENSP00000357411;ENSP00000357411;ENSP00000406286;ENSP00000406286;ENSP00000292176;	51043
Homo_sapiens	ZNF425	ENSG00000204947	zf-C2H2	ENSP00000367300;	155054
Homo_sapiens	HOXB4	ENSG00000182742	Homeobox	ENSP00000328928;	3214
Homo_sapiens	ZNF500	ENSG00000103199	zf-C2H2	ENSP00000464747;ENSP00000219478;ENSP00000445714;	26048
Homo_sapiens	FOXL2	ENSG00000183770	Fork_head	ENSP00000333188;	668
Homo_sapiens	PHOX2B	ENSG00000109132	Homeobox	ENSP00000226382;	8929
Homo_sapiens	ISX	ENSG00000175329	Homeobox	ENSP00000386037;ENSP00000311492;	91464
Homo_sapiens	ZBTB21	ENSG00000173276	ZBTB	ENSP00000381512;ENSP00000381517;ENSP00000308759;ENSP00000381523;	49854
Homo_sapiens	ZNF582	ENSG00000018869	zf-C2H2	ENSP00000483414;ENSP00000465619;ENSP00000301310;	147948
Homo_sapiens	SP100	ENSG00000067066	SAND	ENSP00000343023;ENSP00000264052;ENSP00000393679;ENSP00000386427;	6672
Homo_sapiens	ZSCAN21	ENSG00000166529	zf-C2H2	ENSP00000292450;ENSP00000441212;	7589
Homo_sapiens	STAT6	ENSG00000166888	STAT	ENSP00000438451;ENSP00000401486;ENSP00000444530;ENSP00000445409;ENSP00000451742;ENSP00000491116;ENSP00000451546;ENSP00000450921;ENSP00000300134;	6778
Homo_sapiens	FOXC2	ENSG00000176692	Fork_head	ENSP00000326371;	2303
Homo_sapiens	TCF3	ENSG00000071564	bHLH	ENSP00000467508;ENSP00000396363;ENSP00000344375;ENSP00000468487;ENSP00000465510;ENSP00000262965;ENSP00000378813;ENSP00000466565;ENSP00000466952;ENSP00000468481;ENSP00000465549;ENSP00000480564;	6929
Homo_sapiens	LHX1	ENSG00000273706	Homeobox	ENSP00000477829;	3975
Homo_sapiens	ID3	ENSG00000117318	bHLH	ENSP00000363689;	3399
Homo_sapiens	ARID5A	ENSG00000196843	ARID	ENSP00000350078;ENSP00000400785;	10865
Homo_sapiens	PAX3	ENSG00000135903	PAX	ENSP00000386750;ENSP00000343052;ENSP00000375922;ENSP00000375921;ENSP00000338767;ENSP00000342092;ENSP00000258387;ENSP00000386817;	5077
Homo_sapiens	DEAF1	ENSG00000177030	SAND	ENSP00000371846;ENSP00000431563;	10522
Homo_sapiens	ZNF44	ENSG00000197857	zf-C2H2	ENSP00000377008;ENSP00000347910;ENSP00000348419;ENSP00000380850;	51710
Homo_sapiens	KLF1	ENSG00000105610	zf-C2H2	ENSP00000264834;	10661
Homo_sapiens	GATAD2B	ENSG00000143614	zf-GATA	ENSP00000489595;ENSP00000357644;ENSP00000489309;ENSP00000489184;	57459
Homo_sapiens	SIX1	ENSG00000126778	Homeobox	ENSP00000494686;ENSP00000247182;	6495
Homo_sapiens	ONECUT2	ENSG00000119547	CUT	ENSP00000419185;	9480
Homo_sapiens	ZFY	ENSG00000067646	zf-C2H2	ENSP00000372525;ENSP00000155093;ENSP00000485605;ENSP00000393908;	7544
Homo_sapiens	ATMIN	ENSG00000166454	zf-C2H2	ENSP00000464427;	23300
Homo_sapiens	NFIA	ENSG00000162599	CTF/NFI	ENSP00000360233;ENSP00000360227;ENSP00000474461;ENSP00000384523;ENSP00000360226;ENSP00000473830;ENSP00000360231;ENSP00000474806;ENSP00000360229;ENSP00000474462;ENSP00000419785;ENSP00000384680;	4774
Homo_sapiens	FOXI2	ENSG00000186766	Fork_head	ENSP00000373572;	399823
Homo_sapiens	TFCP2	ENSG00000135457	CP2	ENSP00000449280;ENSP00000447991;ENSP00000257915;ENSP00000449742;	7024
Homo_sapiens	MBD4	ENSG00000129071	MBD	ENSP00000394080;ENSP00000422327;ENSP00000249910;ENSP00000424873;	8930
Homo_sapiens	ZIC1	ENSG00000152977	zf-C2H2	ENSP00000419664;ENSP00000282928;	7545
Homo_sapiens	POU6F1	ENSG00000184271	Pou	ENSP00000330190;ENSP00000448389;	5463
Homo_sapiens	FIGLA	ENSG00000183733	bHLH	ENSP00000333097;	344018
Homo_sapiens	TFAP2E	ENSG00000116819	AP-2	ENSP00000362332;	339488
Homo_sapiens	ZNF213	ENSG00000085644	zf-C2H2	ENSP00000380087;ENSP00000459177;ENSP00000403892;ENSP00000460157;ENSP00000459293;	7760
Homo_sapiens	ZNF17	ENSG00000186272	zf-C2H2	ENSP00000302455;ENSP00000471905;	7565
Homo_sapiens	HAND1	ENSG00000113196	bHLH	ENSP00000231121;	9421
Homo_sapiens	HSFX1	ENSG00000171116	HSF	ENSP00000359444;	100506164
Homo_sapiens	FOXC1	ENSG00000054598	Fork_head	ENSP00000493906;ENSP00000370256;	2296
Homo_sapiens	PAX9	ENSG00000198807	PAX	ENSP00000355245;ENSP00000384817;	5083
Homo_sapiens	ZNF28	ENSG00000198538	zf-C2H2	ENSP00000375661;ENSP00000397693;ENSP00000412143;	7576
Homo_sapiens	MNT	ENSG00000070444	bHLH	ENSP00000174618;	4335
Homo_sapiens	NEUROD2	ENSG00000171532	bHLH	ENSP00000306754;	4761
Homo_sapiens	ZNF133	ENSG00000125846	zf-C2H2	ENSP00000346090;ENSP00000487315;ENSP00000366899;ENSP00000383945;ENSP00000485741;ENSP00000439427;ENSP00000385279;ENSP00000400897;ENSP00000442978;ENSP00000481326;	7692
Homo_sapiens	BNC1	ENSG00000169594	zf-C2H2	ENSP00000456727;ENSP00000307041;	646
Homo_sapiens	PRDM9	ENSG00000164256	zf-C2H2	ENSP00000296682;	56979
Homo_sapiens	HNF1A	ENSG00000135100	Homeobox	ENSP00000443112;ENSP00000438804;ENSP00000257555;ENSP00000476181;	6927
Homo_sapiens	ZNF653	ENSG00000161914	zf-C2H2	ENSP00000293771;ENSP00000467069;ENSP00000465166;	115950
Homo_sapiens	UNCX	ENSG00000164853	Homeobox	ENSP00000314480;	340260
Homo_sapiens	TGIF2	ENSG00000118707	Homeobox	ENSP00000362979;ENSP00000362981;ENSP00000453773;ENSP00000476174;ENSP00000452878;ENSP00000481787;	60436
Homo_sapiens	ZSCAN32	ENSG00000140987	zf-C2H2	ENSP00000483210;ENSP00000380061;ENSP00000380057;ENSP00000391787;ENSP00000302502;	54925
Homo_sapiens	ZFHX4	ENSG00000091656	Homeobox	ENSP00000430848;ENSP00000430497;	79776
Homo_sapiens	ZFP69	ENSG00000187815	zf-C2H2	ENSP00000361791;ENSP00000361790;	339559
Homo_sapiens	ETV7	ENSG00000010030	ETS	ENSP00000484485;ENSP00000341843;ENSP00000342260;ENSP00000440592;ENSP00000486712;ENSP00000362843;ENSP00000481885;ENSP00000362842;	51513
Homo_sapiens	TLX1	ENSG00000107807	Homeobox	ENSP00000359215;ENSP00000434914;	3195
Homo_sapiens	ZNF747	ENSG00000169955	zf-C2H2	ENSP00000457274;	65988
Homo_sapiens	ATF7	ENSG00000170653	TF_bZIP	ENSP00000387406;ENSP00000449938;ENSP00000399465;	11016
Homo_sapiens	ZNF74	ENSG00000185252	zf-C2H2	ENSP00000385855;ENSP00000383301;ENSP00000483077;	7625
Homo_sapiens	ETV3L	ENSG00000253831	ETS	ENSP00000430271;	440695
Homo_sapiens	FIZ1	ENSG00000179943	zf-C2H2	ENSP00000468342;ENSP00000468018;ENSP00000465131;ENSP00000221665;ENSP00000468529;	84922
Homo_sapiens	ZNF177	ENSG00000188629	zf-C2H2	ENSP00000468531;ENSP00000341497;ENSP00000415070;	7730
Homo_sapiens	ZKSCAN1	ENSG00000106261	zf-C2H2	ENSP00000443508;ENSP00000480305;ENSP00000409172;ENSP00000323148;	7586
Homo_sapiens	HOXA7	ENSG00000122592	Homeobox	ENSP00000242159;	3204
Homo_sapiens	GATA5	ENSG00000130700	zf-GATA	ENSP00000252997;	140628
Homo_sapiens	THAP3	ENSG00000041988	THAP	ENSP00000311537;ENSP00000473646;ENSP00000366854;ENSP00000464954;ENSP00000054650;	90326
Homo_sapiens	TFEB	ENSG00000112561	bHLH	ENSP00000412551;ENSP00000351742;ENSP00000383998;ENSP00000384203;ENSP00000230323;ENSP00000410391;ENSP00000362124;ENSP00000377824;ENSP00000343948;	7942
Homo_sapiens	SOX3	ENSG00000134595	HMG	ENSP00000359567;	6658
Homo_sapiens	MYSM1	ENSG00000162601	MYB	ENSP00000418734;	114803
Homo_sapiens	HEY2	ENSG00000135547	bHLH	ENSP00000357349;ENSP00000357348;	23493
Homo_sapiens	ZNF84	ENSG00000198040	zf-C2H2	ENSP00000376133;ENSP00000331465;ENSP00000437949;ENSP00000445549;ENSP00000445820;	7637
Homo_sapiens	NCOA1	ENSG00000084676	bHLH	ENSP00000288599;ENSP00000385097;ENSP00000385216;ENSP00000320940;ENSP00000379197;	8648
Homo_sapiens	SUB1	ENSG00000113387	PC4	ENSP00000265073;ENSP00000426850;ENSP00000422078;ENSP00000422806;ENSP00000427100;	10923
Homo_sapiens	ZNF723	ENSG00000268696	zf-C2H2	ENSP00000494306;	646864
Homo_sapiens	SOX13	ENSG00000143842	HMG	ENSP00000356172;ENSP00000478239;	9580
Homo_sapiens	ZBTB37	ENSG00000185278	ZBTB	ENSP00000415293;ENSP00000415293;ENSP00000356674;ENSP00000356674;ENSP00000356677;	84614
Homo_sapiens	MSX1	ENSG00000163132	Homeobox	ENSP00000372170;	4487
Homo_sapiens	ZNF564	ENSG00000249709	zf-C2H2	ENSP00000340004;	163050
Homo_sapiens	NKX2-1	ENSG00000136352	Homeobox	ENSP00000346879;ENSP00000428341;ENSP00000429519;ENSP00000429607;	7080
Homo_sapiens	ZNF292	ENSG00000188994	zf-C2H2	ENSP00000342847;ENSP00000358590;ENSP00000428857;	23036
Homo_sapiens	ZNF749	ENSG00000186230	zf-C2H2	ENSP00000333980;	388567
Homo_sapiens	LHX4	ENSG00000121454	Homeobox	ENSP00000263726;	89884
Homo_sapiens	HES2	ENSG00000069812	bHLH	ENSP00000367065;ENSP00000367068;ENSP00000465248;ENSP00000367067;ENSP00000465270;	54626
Homo_sapiens	HLF	ENSG00000108924	TF_bZIP	ENSP00000226067;ENSP00000402496;ENSP00000461455;ENSP00000460296;ENSP00000460572;	3131
Homo_sapiens	IRF9	ENSG00000213928	IRF	ENSP00000453974;ENSP00000313529;ENSP00000453540;ENSP00000454095;ENSP00000380073;ENSP00000454078;	10379
Homo_sapiens	PPARG	ENSG00000132170	THR-like	ENSP00000495840;ENSP00000380210;ENSP00000494873;ENSP00000287820;ENSP00000380207;ENSP00000494934;ENSP00000380205;ENSP00000380195;ENSP00000380224;ENSP00000380221;ENSP00000380196;ENSP00000312472;	5468
Homo_sapiens	SHOX2	ENSG00000168779	Homeobox	ENSP00000419362;ENSP00000398704;ENSP00000397099;ENSP00000374240;ENSP00000479329;	6474
Homo_sapiens	ZNF277	ENSG00000198839	zf-C2H2	ENSP00000354501;ENSP00000402292;ENSP00000390359;	11179
Homo_sapiens	ZNF878	ENSG00000257446	zf-C2H2	ENSP00000447931;	729747
Homo_sapiens	ARID1B	ENSG00000049618	ARID	ENSP00000344546;ENSP00000412835;ENSP00000489636;ENSP00000490550;ENSP00000490948;ENSP00000490385;ENSP00000489729;ENSP00000313006;ENSP00000383596;ENSP00000490491;ENSP00000055163;	57492
Homo_sapiens	ZNF426	ENSG00000130818	zf-C2H2	ENSP00000468100;ENSP00000253115;ENSP00000439017;	79088
Homo_sapiens	DLX4	ENSG00000108813	Homeobox	ENSP00000240306;ENSP00000480366;ENSP00000410622;	1748
Homo_sapiens	ZNF33B	ENSG00000196693	zf-C2H2	ENSP00000481265;ENSP00000352444;	7582
Homo_sapiens	ZNF639	ENSG00000121864	zf-C2H2	ENSP00000419650;ENSP00000477626;ENSP00000418766;ENSP00000417740;ENSP00000325634;	51193
Homo_sapiens	BARHL2	ENSG00000143032	Homeobox	ENSP00000359474;	343472
Homo_sapiens	ZNF83	ENSG00000167766	zf-C2H2	ENSP00000472619;ENSP00000301096;ENSP00000440713;ENSP00000445993;ENSP00000439681;	55769
Homo_sapiens	HAND2	ENSG00000164107	bHLH	ENSP00000352565;ENSP00000477638;ENSP00000427084;	9464
Homo_sapiens	ZBTB42	ENSG00000179627	ZBTB	ENSP00000450673;ENSP00000450673;ENSP00000409107;	100128927
Homo_sapiens	ARNTL2	ENSG00000029153	bHLH	ENSP00000379238;ENSP00000442438;ENSP00000266503;ENSP00000400185;ENSP00000438545;ENSP00000312247;ENSP00000445836;ENSP00000261178;	56938
Homo_sapiens	ZNF320	ENSG00000182986	zf-C2H2	ENSP00000473091;ENSP00000468995;	162967
Homo_sapiens	ZNF10	ENSG00000256223	zf-C2H2	ENSP00000248211;ENSP00000393814;ENSP00000384893;	7556
Homo_sapiens	TUB	ENSG00000166402	Tub	ENSP00000299506;ENSP00000434400;ENSP00000305426;	7275
Homo_sapiens	ZNF107	ENSG00000196247	zf-C2H2	ENSP00000343443;ENSP00000481898;ENSP00000400037;ENSP00000483720;ENSP00000378789;	51427
Homo_sapiens	ZFP36L1	ENSG00000185650	zf-CCCH	ENSP00000388402;ENSP00000337386;ENSP00000450600;ENSP00000450784;	677
Homo_sapiens	ZNF713	ENSG00000178665	zf-C2H2	ENSP00000487818;ENSP00000416662;	349075
Homo_sapiens	ARID2	ENSG00000189079	ARID	ENSP00000397307;ENSP00000335044;ENSP00000415650;	196528
Homo_sapiens	ATF4	ENSG00000128272	TF_bZIP	ENSP00000336790;ENSP00000384587;ENSP00000379912;	468
Homo_sapiens	KMT2C	ENSG00000055609	HMG	ENSP00000347325;ENSP00000262189;	58508
Homo_sapiens	ZNF783	ENSG00000204946	zf-C2H2	ENSP00000410890;	100289678
Homo_sapiens	HIVEP1	ENSG00000095951	zf-C2H2	ENSP00000486543;ENSP00000368698;ENSP00000445617;	3096
Homo_sapiens	MGA	ENSG00000174197	T-box	ENSP00000219905;ENSP00000457035;ENSP00000457151;ENSP00000442467;ENSP00000457474;ENSP00000455155;ENSP00000456141;	23269
Homo_sapiens	ZNF560	ENSG00000198028	zf-C2H2	ENSP00000301480;	147741
Homo_sapiens	MSX2	ENSG00000120149	Homeobox	ENSP00000239243;	4488
Homo_sapiens	ZNF174	ENSG00000103343	zf-C2H2	ENSP00000268655;ENSP00000460397;	7727
Homo_sapiens	TRPS1	ENSG00000104447	zf-GATA	ENSP00000428680;ENSP00000428910;ENSP00000220888;ENSP00000379065;ENSP00000428121;ENSP00000492037;	7227
Homo_sapiens	ZNF616	ENSG00000204611	zf-C2H2	ENSP00000471000;	90317
Homo_sapiens	DNAJC2	ENSG00000105821	MYB	ENSP00000368565;ENSP00000249270;	27000
Homo_sapiens	ATF3	ENSG00000162772	TF_bZIP	ENSP00000355954;ENSP00000355948;ENSP00000480606;ENSP00000336908;ENSP00000432208;ENSP00000344352;ENSP00000355952;ENSP00000483576;ENSP00000355950;	467
Homo_sapiens	HOXB3	ENSG00000120093	Homeobox	ENSP00000418035;ENSP00000417207;ENSP00000418729;ENSP00000308252;ENSP00000420595;ENSP00000418892;ENSP00000449977;ENSP00000419676;	3213
Homo_sapiens	ZNF101	ENSG00000181896	zf-C2H2	ENSP00000468049;ENSP00000400952;ENSP00000319716;ENSP00000466744;	94039
Homo_sapiens	ZNF583	ENSG00000198440	zf-C2H2	ENSP00000291598;ENSP00000388502;	147949
Homo_sapiens	ZNF880	ENSG00000221923	zf-C2H2	ENSP00000406318;	400713
Homo_sapiens	ELF4	ENSG00000102034	ETS	ENSP00000478297;ENSP00000338608;ENSP00000311280;	2000
Homo_sapiens	ZHX2	ENSG00000178764	Homeobox	ENSP00000314709;	22882
Homo_sapiens	GSC	ENSG00000133937	Homeobox	ENSP00000238558;	145258
Homo_sapiens	ZNF71	ENSG00000197951	zf-C2H2	ENSP00000328245;	58491
Homo_sapiens	HBP1	ENSG00000105856	HMG	ENSP00000418738;ENSP00000420500;ENSP00000475809;ENSP00000222574;ENSP00000419143;	26959
Homo_sapiens	HOXB8	ENSG00000120068	Homeobox	ENSP00000460659;ENSP00000460254;ENSP00000239144;	3218
Homo_sapiens	ZNF302	ENSG00000089335	zf-C2H2	ENSP00000396379;ENSP00000405219;ENSP00000391067;ENSP00000486577;ENSP00000421028;ENSP00000481754;	55900
Homo_sapiens	ZFP41	ENSG00000181638	zf-C2H2	ENSP00000327427;ENSP00000430465;	286128
Homo_sapiens	TBX20	ENSG00000164532	T-box	ENSP00000386170;	57057
Homo_sapiens	NEUROG1	ENSG00000181965	bHLH	ENSP00000317580;	4762
Homo_sapiens	DUX4	ENSG00000260596	Homeobox	ENSP00000458065;ENSP00000455112;ENSP00000483555;ENSP00000456539;	100288687
Homo_sapiens	PKNOX2	ENSG00000165495	Homeobox	ENSP00000298282;	63876
Homo_sapiens	SMARCA1	ENSG00000102038	MYB	ENSP00000360162;ENSP00000360163;ENSP00000360164;	6594
Homo_sapiens	ZSCAN18	ENSG00000121413	zf-C2H2	ENSP00000412253;ENSP00000392653;ENSP00000470123;ENSP00000468934;ENSP00000240727;	65982
Homo_sapiens	ZNF334	ENSG00000198185	zf-C2H2	ENSP00000485779;ENSP00000402582;ENSP00000484362;ENSP00000255129;ENSP00000473194;	55713
Homo_sapiens	ZNF219	ENSG00000165804	zf-C2H2	ENSP00000450609;ENSP00000451969;ENSP00000451212;ENSP00000392401;ENSP00000450900;ENSP00000450803;ENSP00000354206;ENSP00000388558;ENSP00000451890;	51222
Homo_sapiens	THRA	ENSG00000126351	THR-like	ENSP00000264637;ENSP00000463466;ENSP00000395641;ENSP00000377679;ENSP00000464123;ENSP00000443972;ENSP00000462955;	7067
Homo_sapiens	ZIM2	ENSG00000269699	zf-C2H2	ENSP00000470326;ENSP00000486502;ENSP00000472306;ENSP00000468984;	23619
Homo_sapiens	TCF24	ENSG00000261787	bHLH	ENSP00000455444;	100129654
Homo_sapiens	ZNF181	ENSG00000197841	zf-C2H2	ENSP00000420727;ENSP00000419435;ENSP00000376065;	339318
Homo_sapiens	ALX4	ENSG00000052850	Homeobox	ENSP00000332744;	60529
Homo_sapiens	HDX	ENSG00000165259	Homeobox	ENSP00000297977;ENSP00000423670;ENSP00000362272;	139324
Homo_sapiens	ZNF530	ENSG00000183647	zf-C2H2	ENSP00000332861;ENSP00000472564;	348327
Homo_sapiens	GMEB2	ENSG00000101216	SAND	ENSP00000359094;ENSP00000359086;ENSP00000266068;	26205
Homo_sapiens	SMAD9	ENSG00000120693	MH1	ENSP00000382216;ENSP00000239885;ENSP00000369154;	4093
Homo_sapiens	HOXC11	ENSG00000123388	Homeobox	ENSP00000446680;	3227
Homo_sapiens	ZNF502	ENSG00000196653	zf-C2H2	ENSP00000296091;ENSP00000406469;ENSP00000397390;	91392
Homo_sapiens	ZNF114	ENSG00000178150	zf-C2H2	ENSP00000469998;ENSP00000471727;ENSP00000318898;	163071
Homo_sapiens	TBX4	ENSG00000121075	T-box	ENSP00000495714;ENSP00000377435;ENSP00000240335;ENSP00000495986;ENSP00000467588;	9496
Homo_sapiens	E2F6	ENSG00000169016	E2F	ENSP00000446315;ENSP00000370936;ENSP00000302159;ENSP00000438864;	1876
Homo_sapiens	FOXD4L4	ENSG00000184659	Fork_head	ENSP00000366630;	349334
Homo_sapiens	ZNF233	ENSG00000159915	zf-C2H2	ENSP00000375820;	353355
Homo_sapiens	ZNF230	ENSG00000159882	zf-C2H2	ENSP00000409318;	7773
Homo_sapiens	ZNF594	ENSG00000180626	zf-C2H2	ENSP00000382513;ENSP00000461032;	84622
Homo_sapiens	TULP1	ENSG00000112041	Tub	ENSP00000477534;ENSP00000229771;ENSP00000319414;	7287
Homo_sapiens	HOXB9	ENSG00000170689	Homeobox	ENSP00000309439;	3219
Homo_sapiens	SSRP1	ENSG00000149136	HMG	ENSP00000489564;ENSP00000278412;	6749
Homo_sapiens	DLX3	ENSG00000064195	Homeobox	ENSP00000449976;ENSP00000389870;	1747
Homo_sapiens	ZBTB1	ENSG00000126804	ZBTB	ENSP00000451000;ENSP00000451000;ENSP00000450689;ENSP00000451584;	22890
Homo_sapiens	AHR	ENSG00000106546	bHLH	ENSP00000436466;ENSP00000495987;ENSP00000242057;	196
Homo_sapiens	ZNF660	ENSG00000144792	zf-C2H2	ENSP00000324605;	285349
Homo_sapiens	CSRNP2	ENSG00000110925	CSRNP_N	ENSP00000228515;ENSP00000447657;ENSP00000447983;ENSP00000447065;	81566
Homo_sapiens	HIVEP3	ENSG00000127124	zf-C2H2	ENSP00000361665;ENSP00000361664;ENSP00000494598;	59269
Homo_sapiens	FOXJ3	ENSG00000198815	Fork_head	ENSP00000393408;ENSP00000439044;ENSP00000354449;ENSP00000403060;ENSP00000361653;ENSP00000361654;ENSP00000354620;	22887
Homo_sapiens	PRDM8	ENSG00000152784	zf-C2H2	ENSP00000406998;ENSP00000423985;ENSP00000339764;	56978
Homo_sapiens	RORC	ENSG00000143365	THR-like	ENSP00000327025;ENSP00000349164;	6097
Homo_sapiens	CEBPG	ENSG00000153879	TF_bZIP	ENSP00000284000;ENSP00000466022;	1054
Homo_sapiens	BACH1	ENSG00000156273	TF_bZIP	ENSP00000416569;ENSP00000286800;ENSP00000400576;ENSP00000470673;ENSP00000408605;ENSP00000392202;ENSP00000382805;	100379661
Homo_sapiens	ZNF705B	ENSG00000215356	zf-C2H2	ENSP00000382987;	100132396
Homo_sapiens	ZNF319	ENSG00000166188	zf-C2H2	ENSP00000299237;	57567
Homo_sapiens	FOXR1	ENSG00000176302	Fork_head	ENSP00000314806;	283150
Homo_sapiens	ZNF41	ENSG00000147124	zf-C2H2	ENSP00000315173;ENSP00000366265;	7592
Homo_sapiens	YBX1	ENSG00000065978	CSD	ENSP00000361626;ENSP00000405937;ENSP00000389639;	4904
Homo_sapiens	SATB2	ENSG00000119042	CUT	ENSP00000388764;ENSP00000401112;ENSP00000388581;ENSP00000483287;ENSP00000260926;ENSP00000405420;	23314
Homo_sapiens	ZSCAN1	ENSG00000152467	zf-C2H2	ENSP00000282326;	284312
Homo_sapiens	ZNF571	ENSG00000180479	zf-C2H2	ENSP00000351594;ENSP00000392638;ENSP00000467572;ENSP00000333660;	51276
Homo_sapiens	NKX2-8	ENSG00000136327	Homeobox	ENSP00000258829;	26257
Homo_sapiens	ZNF3	ENSG00000166526	zf-C2H2	ENSP00000299667;ENSP00000415358;ENSP00000306372;	7551
Homo_sapiens	TEAD2	ENSG00000074219	TEA	ENSP00000366419;ENSP00000469672;ENSP00000469640;ENSP00000472109;ENSP00000310701;	8463
Homo_sapiens	NR5A1	ENSG00000136931	SF-like	ENSP00000483309;ENSP00000362690;ENSP00000393245;ENSP00000362689;	2516
Homo_sapiens	ZNF485	ENSG00000198298	zf-C2H2	ENSP00000363558;ENSP00000354694;	220992
Homo_sapiens	NR2F2	ENSG00000185551	RXR-like	ENSP00000377721;ENSP00000377726;ENSP00000457112;ENSP00000389853;ENSP00000401674;	7026
Homo_sapiens	ZNF491	ENSG00000177599	zf-C2H2	ENSP00000313443;ENSP00000392176;	126069
Homo_sapiens	SP6	ENSG00000189120	zf-C2H2	ENSP00000340799;ENSP00000438209;	80320
Homo_sapiens	ZNF439	ENSG00000171291	zf-C2H2	ENSP00000395632;ENSP00000305077;	90594
Homo_sapiens	KLF14	ENSG00000266265	zf-C2H2	ENSP00000463287;	136259
Homo_sapiens	IKZF1	ENSG00000185811	zf-C2H2	ENSP00000413025;ENSP00000396554;ENSP00000342750;ENSP00000331614;ENSP00000483016;ENSP00000352123;ENSP00000496453;ENSP00000494055;ENSP00000478368;ENSP00000349928;	10320
Homo_sapiens	UBP1	ENSG00000153560	CP2	ENSP00000395558;ENSP00000283629;ENSP00000401614;ENSP00000283628;	7342
Homo_sapiens	DUXB	ENSG00000282757	Homeobox	ENSP00000491301;	100033411
Homo_sapiens	FOXA3	ENSG00000170608	Fork_head	ENSP00000304004;	3171
Homo_sapiens	ZBTB26	ENSG00000171448	ZBTB	ENSP00000362760;ENSP00000362760;ENSP00000362758;	57684
Homo_sapiens	ZNF215	ENSG00000149054	zf-C2H2	ENSP00000393202;ENSP00000278319;	7762
Homo_sapiens	ZNF284	ENSG00000186026	zf-C2H2	ENSP00000411032;	342909
Homo_sapiens	ZNF667	ENSG00000198046	zf-C2H2	ENSP00000439402;ENSP00000292069;ENSP00000486473;	63934
Homo_sapiens	ZKSCAN2	ENSG00000155592	zf-C2H2	ENSP00000331626;	342357
Homo_sapiens	THAP9	ENSG00000168152	THAP	ENSP00000305533;ENSP00000426750;ENSP00000425966;ENSP00000425503;	79725
Homo_sapiens	TCF21	ENSG00000118526	bHLH	ENSP00000237316;ENSP00000356857;	6943
Homo_sapiens	ZNF197	ENSG00000186448	zf-C2H2	ENSP00000345809;ENSP00000379370;	10168
Homo_sapiens	ZNF549	ENSG00000121406	zf-C2H2	ENSP00000365407;ENSP00000240719;	256051
Homo_sapiens	PROX1	ENSG00000117707	HPD	ENSP00000420283;ENSP00000261454;ENSP00000355925;ENSP00000400694;	5629
Homo_sapiens	TCFL5	ENSG00000101190	bHLH	ENSP00000217162;ENSP00000334294;	10732
Homo_sapiens	FOSL2	ENSG00000075426	TF_bZIP	ENSP00000264716;ENSP00000368939;ENSP00000396497;	2355
Homo_sapiens	E2F3	ENSG00000112242	E2F	ENSP00000443418;ENSP00000262904;ENSP00000483249;	1871
Homo_sapiens	BAZ2A	ENSG00000076108	MBD	ENSP00000368754;ENSP00000447941;ENSP00000446880;ENSP00000449473;	11176
Homo_sapiens	HMGB3	ENSG00000029993	HMG	ENSP00000410354;ENSP00000359393;ENSP00000405601;ENSP00000417027;ENSP00000442758;	3149
Homo_sapiens	ZNF599	ENSG00000153896	zf-C2H2	ENSP00000333802;	148103
Homo_sapiens	ZNF492	ENSG00000229676	zf-C2H2	ENSP00000413660;	57615
Homo_sapiens	ZNF232	ENSG00000167840	zf-C2H2	ENSP00000250076;ENSP00000461305;	7775
Homo_sapiens	MIER3	ENSG00000155545	MYB	ENSP00000386584;ENSP00000370596;ENSP00000370611;ENSP00000370624;	166968
Homo_sapiens	GLI1	ENSG00000111087	zf-C2H2	ENSP00000436671;ENSP00000441006;ENSP00000437607;ENSP00000434408;ENSP00000228682;	2735
Homo_sapiens	ZBTB24	ENSG00000112365	ZBTB	ENSP00000230122;ENSP00000230122;	9841
Homo_sapiens	ZNF532	ENSG00000074657	zf-C2H2	ENSP00000468532;ENSP00000465709;ENSP00000466007;ENSP00000338217;ENSP00000468238;ENSP00000464894;	55205
Homo_sapiens	ZNF644	ENSG00000122482	zf-C2H2	ENSP00000482748;	84146
Homo_sapiens	HOXD3	ENSG00000128652	Homeobox	ENSP00000386498;ENSP00000249440;	3232
Homo_sapiens	UBTF	ENSG00000108312	HMG	ENSP00000345297;ENSP00000437180;ENSP00000432925;ENSP00000390669;ENSP00000431295;ENSP00000435708;ENSP00000431539;ENSP00000377231;ENSP00000302640;ENSP00000433046;	7343
Homo_sapiens	ZNF410	ENSG00000119725	zf-C2H2	ENSP00000334170;ENSP00000451763;ENSP00000490985;ENSP00000483073;ENSP00000407130;ENSP00000323293;ENSP00000442228;ENSP00000451620;ENSP00000451748;	57862
Homo_sapiens	SP140	ENSG00000079263	SAND	ENSP00000393618;ENSP00000398210;ENSP00000342096;ENSP00000375899;	11262
Homo_sapiens	ZNF92	ENSG00000146757	zf-C2H2	ENSP00000400495;ENSP00000396126;ENSP00000350113;ENSP00000332595;	168374
Homo_sapiens	HINFP	ENSG00000172273	zf-C2H2	ENSP00000318085;ENSP00000436815;	25988
Homo_sapiens	LHX8	ENSG00000162624	Homeobox	ENSP00000294638;ENSP00000348597;	431707
Homo_sapiens	AC025287.4	ENSG00000284484	Homeobox	ENSP00000491197;	-
Homo_sapiens	ZNF20	ENSG00000132010	zf-C2H2	ENSP00000335437;	7568
Homo_sapiens	ZNF418	ENSG00000196724	zf-C2H2	ENSP00000379451;ENSP00000407039;ENSP00000468968;ENSP00000483763;ENSP00000471652;	147686
Homo_sapiens	ZBTB14	ENSG00000198081	ZBTB	ENSP00000349503;ENSP00000349503;ENSP00000478971;ENSP00000484129;ENSP00000383009;ENSP00000463555;	7541
Homo_sapiens	MLXIP	ENSG00000175727	bHLH	ENSP00000445891;ENSP00000440769;ENSP00000312834;ENSP00000444507;	22877
Homo_sapiens	CREB3L4	ENSG00000143578	TF_bZIP	ENSP00000357592;ENSP00000357589;ENSP00000391847;ENSP00000271889;ENSP00000357596;	148327
Homo_sapiens	SCX	ENSG00000260428	bHLH	ENSP00000476384;	642658
Homo_sapiens	NANOGP8	ENSG00000255192	Homeobox	ENSP00000487045;ENSP00000487073;	388112
Homo_sapiens	ZNF548	ENSG00000188785	zf-C2H2	ENSP00000379482;ENSP00000337555;	147694
Homo_sapiens	L3MBTL4	ENSG00000154655	zf-C2HC	ENSP00000318543;ENSP00000382976;ENSP00000382975;	91133
Homo_sapiens	ZNF655	ENSG00000197343	zf-C2H2	ENSP00000252713;ENSP00000377718;ENSP00000419135;ENSP00000393876;	79027
Homo_sapiens	AC118549	ENSG00000036549	MYB	ENSP00000359837;ENSP00000359834;	26009
Homo_sapiens	TBX10	ENSG00000167800	T-box	ENSP00000335191;	347853
Homo_sapiens	ZNF587	ENSG00000198466	zf-C2H2	ENSP00000345479;ENSP00000393865;ENSP00000406999;	84914
Homo_sapiens	AC012531.3	ENSG00000273049	Homeobox	ENSP00000476742;	-
Homo_sapiens	ELF1	ENSG00000120690	ETS	ENSP00000489586;ENSP00000486912;ENSP00000239882;	1997
Homo_sapiens	AC073612.1	ENSG00000258064	THAP	ENSP00000454911;	-
Homo_sapiens	LIN28A	ENSG00000131914	CSD	ENSP00000254231;ENSP00000363314;	79727
Homo_sapiens	HMGXB4	ENSG00000100281	HMG	ENSP00000216106;	10042
Homo_sapiens	ZNF396	ENSG00000186496	zf-C2H2	ENSP00000466500;ENSP00000302310;	252884
Homo_sapiens	NR2E1	ENSG00000112333	RXR-like	ENSP00000357982;ENSP00000357979;	7101
Homo_sapiens	ZNF823	ENSG00000197933	zf-C2H2	ENSP00000340683;ENSP00000466840;ENSP00000410654;	55552
Homo_sapiens	STAT4	ENSG00000138378	STAT	ENSP00000376134;ENSP00000351255;	6775
Homo_sapiens	ZNF626	ENSG00000188171	zf-C2H2	ENSP00000484232;ENSP00000469566;ENSP00000469958;	199777
Homo_sapiens	AC105001.2	ENSG00000258724	HMG	ENSP00000451145;	-
Homo_sapiens	TEF	ENSG00000167074	TF_bZIP	ENSP00000266304;ENSP00000385256;	7008
Homo_sapiens	PPARA	ENSG00000186951	THR-like	ENSP00000385523;ENSP00000414752;ENSP00000262735;ENSP00000385246;	5465
Homo_sapiens	ZNF8	ENSG00000278129	zf-C2H2	ENSP00000477716;	7554
Homo_sapiens	ZNF501	ENSG00000186446	zf-C2H2	ENSP00000379363;ENSP00000482632;	115560
Homo_sapiens	ZNF454	ENSG00000178187	zf-C2H2	ENSP00000326249;ENSP00000430354;	285676
Homo_sapiens	PRDM2	ENSG00000116731	zf-C2H2	ENSP00000312352;ENSP00000411103;ENSP00000235372;ENSP00000341621;	7799
Homo_sapiens	ETS1	ENSG00000134954	ETS	ENSP00000441430;ENSP00000433500;ENSP00000376436;ENSP00000324578;	2113
Homo_sapiens	PRDM6	ENSG00000061455	zf-C2H2	ENSP00000384725;	93166
Homo_sapiens	ZBED3	ENSG00000132846	zf-BED	ENSP00000427487;ENSP00000255198;	84327
Homo_sapiens	ZNF354C	ENSG00000177932	zf-C2H2	ENSP00000324064;	30832
Homo_sapiens	ESX1	ENSG00000123576	Homeobox	ENSP00000361669;	80712
Homo_sapiens	HOXB6	ENSG00000108511	Homeobox	ENSP00000420009;ENSP00000225648;	3216
Homo_sapiens	NFKB1	ENSG00000109320	RHD	ENSP00000226574;ENSP00000423877;ENSP00000424815;ENSP00000469340;ENSP00000424790;ENSP00000426147;ENSP00000420904;ENSP00000378297;	4790
Homo_sapiens	TULP3	ENSG00000078246	Tub	ENSP00000380321;ENSP00000442631;ENSP00000440364;ENSP00000410051;ENSP00000441319;	7289
Homo_sapiens	RARG	ENSG00000172819	THR-like	ENSP00000343698;ENSP00000388510;ENSP00000444335;ENSP00000377947;	5916
Homo_sapiens	ZNF705G	ENSG00000215372	zf-C2H2	ENSP00000383020;	100131980
Homo_sapiens	OLIG3	ENSG00000177468	bHLH	ENSP00000356708;	167826
Homo_sapiens	ZNF821	ENSG00000102984	zf-C2H2	ENSP00000458112;	55565
Homo_sapiens	HNF4A	ENSG00000101076	RXR-like	ENSP00000315180;ENSP00000396216;ENSP00000476609;ENSP00000476310;ENSP00000410911;ENSP00000481331;ENSP00000312987;ENSP00000412111;	3172
Homo_sapiens	TCF7	ENSG00000081059	HMG	ENSP00000378472;ENSP00000429547;ENSP00000429935;ENSP00000367822;ENSP00000378469;ENSP00000340347;ENSP00000429178;ENSP00000427968;ENSP00000430179;	6932
Homo_sapiens	SMAD4	ENSG00000141646	MH1	ENSP00000381452;ENSP00000341551;ENSP00000466941;ENSP00000468611;ENSP00000466934;ENSP00000465874;ENSP00000464772;ENSP00000464901;ENSP00000465878;	4089
Homo_sapiens	DMRTC2	ENSG00000142025	DM	ENSP00000470553;ENSP00000269945;ENSP00000469525;ENSP00000472488;ENSP00000472159;ENSP00000472215;	63946
Homo_sapiens	ZBED5	ENSG00000236287	zf-BED	ENSP00000398106;ENSP00000415939;	58486
Homo_sapiens	NEUROG3	ENSG00000122859	bHLH	ENSP00000242462;	50674
Homo_sapiens	ESR2	ENSG00000140009	ESR-like	ENSP00000450488;ENSP00000451582;ENSP00000335551;ENSP00000267525;ENSP00000343925;ENSP00000351412;ENSP00000345616;ENSP00000450699;ENSP00000452426;ENSP00000452485;	2100
Homo_sapiens	ZNF683	ENSG00000176083	zf-C2H2	ENSP00000388792;ENSP00000384782;ENSP00000344095;	257101
Homo_sapiens	ZEB1	ENSG00000148516	zf-C2H2	ENSP00000452787;ENSP00000452787;ENSP00000415961;ENSP00000453559;ENSP00000319248;ENSP00000319248;ENSP00000453674;ENSP00000444891;ENSP00000444891;ENSP00000453970;ENSP00000354487;ENSP00000354487;ENSP00000391612;	6935
Homo_sapiens	NPAS3	ENSG00000151322	bHLH	ENSP00000319610;ENSP00000448373;ENSP00000450392;ENSP00000348460;ENSP00000448916;ENSP00000350446;	64067
Homo_sapiens	ZNF785	ENSG00000197162	zf-C2H2	ENSP00000420340;ENSP00000456097;ENSP00000378642;	146540
Homo_sapiens	HOXA4	ENSG00000197576	Homeobox	ENSP00000448015;ENSP00000479166;ENSP00000353151;ENSP00000408845;	3201
Homo_sapiens	ZNF831	ENSG00000124203	zf-C2H2	ENSP00000360069;ENSP00000490240;	128611
Homo_sapiens	HOXB5	ENSG00000120075	Homeobox	ENSP00000239151;	3215
Homo_sapiens	HMGXB3	ENSG00000113716	HMG	ENSP00000422231;ENSP00000421917;ENSP00000479027;	22993
Homo_sapiens	ZNF227	ENSG00000131115	zf-C2H2	ENSP00000375823;ENSP00000321049;ENSP00000482749;ENSP00000467577;	7770
Homo_sapiens	ZNF446	ENSG00000083838	zf-C2H2	ENSP00000472219;ENSP00000478778;ENSP00000484676;ENSP00000472802;	55663
Homo_sapiens	PAXBP1	ENSG00000159086	GCFC	ENSP00000290178;ENSP00000328992;	94104
Homo_sapiens	HSFX2	ENSG00000268738	HSF	ENSP00000469223;	100130086
Homo_sapiens	ARID4B	ENSG00000054267	ARID	ENSP00000391497;ENSP00000264183;ENSP00000394663;ENSP00000264184;ENSP00000355562;	51742
Homo_sapiens	ZNF157	ENSG00000147117	zf-C2H2	ENSP00000366273;	7712
Homo_sapiens	MXD4	ENSG00000123933	bHLH	ENSP00000337889;	10608
Homo_sapiens	LRRFIP1	ENSG00000124831	LRRFIP	ENSP00000375857;ENSP00000310109;ENSP00000289175;ENSP00000244815;ENSP00000409431;	9208
Homo_sapiens	ZFP30	ENSG00000120784	zf-C2H2	ENSP00000343581;ENSP00000422930;	22835
Homo_sapiens	ELF3	ENSG00000163435	ETS	ENSP00000356253;ENSP00000356252;ENSP00000352673;	1999
Homo_sapiens	INSM2	ENSG00000168348	zf-C2H2	ENSP00000306523;	84684
Homo_sapiens	HMGA1	ENSG00000137309	HMGA	ENSP00000385693;ENSP00000363230;ENSP00000308227;ENSP00000288245;ENSP00000399888;	3159
Homo_sapiens	MITF	ENSG00000187098	bHLH	ENSP00000418845;ENSP00000295600;ENSP00000494105;ENSP00000377880;ENSP00000435909;ENSP00000324443;ENSP00000391803;ENSP00000327867;ENSP00000398639;ENSP00000324246;	4286
Homo_sapiens	MXI1	ENSG00000119950	bHLH	ENSP00000358625;ENSP00000331152;ENSP00000239007;ENSP00000376842;ENSP00000407711;ENSP00000354606;ENSP00000398981;	4601
Homo_sapiens	NR4A1	ENSG00000123358	NGFIB-like	ENSP00000353427;ENSP00000440864;ENSP00000243050;ENSP00000378301;ENSP00000457070;ENSP00000449587;ENSP00000378302;ENSP00000449539;	3164
Homo_sapiens	ZNF585B	ENSG00000245680	zf-C2H2	ENSP00000436774;ENSP00000433773;	92285
Homo_sapiens	TBX21	ENSG00000073861	T-box	ENSP00000177694;	30009
Homo_sapiens	TFAP2C	ENSG00000087510	AP-2	ENSP00000201031;	7022
Homo_sapiens	HMG20A	ENSG00000140382	HMG	ENSP00000452864;ENSP00000371133;ENSP00000453727;ENSP00000454136;ENSP00000336856;	10363
Homo_sapiens	ZNF770	ENSG00000198146	zf-C2H2	ENSP00000453474;ENSP00000348673;	54989
Homo_sapiens	KLF6	ENSG00000067082	zf-C2H2	ENSP00000419923;	1316
Homo_sapiens	GLI2	ENSG00000074047	zf-C2H2	ENSP00000354586;ENSP00000390436;	2736
Homo_sapiens	SIX4	ENSG00000100625	Homeobox	ENSP00000450761;ENSP00000216513;	51804
Homo_sapiens	ZNF813	ENSG00000198346	zf-C2H2	ENSP00000379684;	126017
Homo_sapiens	ZNF7	ENSG00000147789	zf-C2H2	ENSP00000432724;ENSP00000393260;ENSP00000439424;	7553
Homo_sapiens	FOXK2	ENSG00000141568	Fork_head	ENSP00000335677;ENSP00000436108;ENSP00000433167;ENSP00000432663;	3607
Homo_sapiens	ZNF577	ENSG00000161551	zf-C2H2	ENSP00000491349;ENSP00000491936;ENSP00000301399;ENSP00000389652;	84765
Homo_sapiens	RHOXF2B	ENSG00000203989	Homeobox	ENSP00000360455;	727940
Homo_sapiens	ZNF623	ENSG00000183309	zf-C2H2	ENSP00000435232;ENSP00000411139;ENSP00000445979;	9831
Homo_sapiens	USF3	ENSG00000176542	bHLH	ENSP00000420721;ENSP00000420752;ENSP00000320794;	205717
Homo_sapiens	SOX12	ENSG00000177732	HMG	ENSP00000347646;	6666
Homo_sapiens	HSF4	ENSG00000102878	HSF	ENSP00000427832;ENSP00000463706;ENSP00000430299;ENSP00000430631;ENSP00000403219;ENSP00000428161;ENSP00000428978;ENSP00000430947;	3299
Homo_sapiens	ZNF705E	ENSG00000214534	zf-C2H2	ENSP00000492790;	100131539
Homo_sapiens	GCM2	ENSG00000124827	GCM	ENSP00000368805;	9247
Homo_sapiens	E2F4	ENSG00000205250	E2F	ENSP00000458082;ENSP00000368686;ENSP00000454477;ENSP00000457239;	1874
Homo_sapiens	FOXP1	ENSG00000114861	Fork_head	ENSP00000482847;ENSP00000333560;ENSP00000484803;ENSP00000419393;ENSP00000417857;ENSP00000418524;ENSP00000418883;ENSP00000318902;ENSP00000418102;ENSP00000418225;ENSP00000420736;	27086
Homo_sapiens	FOXF1	ENSG00000103241	Fork_head	ENSP00000262426;	2294
Homo_sapiens	DMRT1	ENSG00000137090	DM	ENSP00000371711;	1761
Homo_sapiens	ZNF518B	ENSG00000178163	zf-C2H2	ENSP00000317614;	85460
Homo_sapiens	ZNF436	ENSG00000125945	zf-C2H2	ENSP00000313582;ENSP00000363736;	80818
Homo_sapiens	NHLH1	ENSG00000171786	bHLH	ENSP00000302189;	4807
Homo_sapiens	ZBTB33	ENSG00000177485	ZBTB	ENSP00000450969;ENSP00000450969;ENSP00000314153;ENSP00000314153;	10009
Homo_sapiens	SP8	ENSG00000164651	zf-C2H2	ENSP00000408792;ENSP00000483588;ENSP00000354482;	221833
Homo_sapiens	NR1D2	ENSG00000174738	THR-like	ENSP00000373283;ENSP00000310006;	9975
Homo_sapiens	FLI1	ENSG00000151702	ETS	ENSP00000281428;ENSP00000432950;ENSP00000433488;ENSP00000339627;	2313
Homo_sapiens	REPIN1	ENSG00000214022	zf-C2H2	ENSP00000428562;ENSP00000419872;ENSP00000388287;ENSP00000380451;ENSP00000419789;ENSP00000407714;ENSP00000417291;	29803
Homo_sapiens	SNAI2	ENSG00000019549	zf-C2H2	ENSP00000494171;ENSP00000020945;	6591
Homo_sapiens	TFAP2A	ENSG00000137203	AP-2	ENSP00000419961;ENSP00000368928;ENSP00000418541;ENSP00000316516;ENSP00000417735;ENSP00000417495;ENSP00000368933;ENSP00000419696;	7020
Homo_sapiens	ETS2	ENSG00000157557	ETS	ENSP00000354194;ENSP00000353344;	2114
Homo_sapiens	ZNF735	ENSG00000223614	zf-C2H2	ENSP00000485547;	730291
Homo_sapiens	HOXC5	ENSG00000172789	Homeobox	ENSP00000309336;	3222
Homo_sapiens	SOX9	ENSG00000125398	HMG	ENSP00000495527;ENSP00000245479;	6662
Homo_sapiens	NR2C1	ENSG00000120798	RXR-like	ENSP00000376813;ENSP00000478728;ENSP00000333275;ENSP00000328843;	7181
Homo_sapiens	NFYA	ENSG00000001167	NF-YA	ENSP00000229418;ENSP00000345702;	4800
Homo_sapiens	NKX3-2	ENSG00000109705	Homeobox	ENSP00000371875;	579
Homo_sapiens	TTF1	ENSG00000125482	MYB	ENSP00000481441;ENSP00000333920;	7270
Homo_sapiens	NR4A3	ENSG00000119508	NGFIB-like	ENSP00000333122;ENSP00000378531;ENSP00000482027;ENSP00000340301;	8013
Homo_sapiens	ZNF768	ENSG00000169957	zf-C2H2	ENSP00000369777;ENSP00000456527;	79724
Homo_sapiens	SETDB2	ENSG00000136169	MBD	ENSP00000346175;ENSP00000258672;ENSP00000482240;ENSP00000326477;	83852
Homo_sapiens	FOXI1	ENSG00000168269	Fork_head	ENSP00000415483;ENSP00000304286;	2299
Homo_sapiens	ZNF574	ENSG00000105732	zf-C2H2	ENSP00000351939;ENSP00000469029;ENSP00000471611;ENSP00000222339;	64763
Homo_sapiens	FOXL1	ENSG00000176678	Fork_head	ENSP00000326272;ENSP00000472376;	2300
Homo_sapiens	ZNF527	ENSG00000189164	zf-C2H2	ENSP00000390179;	84503
Homo_sapiens	CIC	ENSG00000079432	HMG	ENSP00000160740;ENSP00000459719;ENSP00000458663;	23152
Homo_sapiens	HES6	ENSG00000144485	bHLH	ENSP00000387155;ENSP00000387008;ENSP00000387215;ENSP00000272937;	55502
Homo_sapiens	NKX2-6	ENSG00000180053	Homeobox	ENSP00000320089;	137814
Homo_sapiens	NR1D1	ENSG00000126368	THR-like	ENSP00000246672;	9572
Homo_sapiens	ZNF121	ENSG00000197961	zf-C2H2	ENSP00000468643;ENSP00000467838;ENSP00000326967;	7675
Homo_sapiens	ZBTB7C	ENSG00000184828	ZBTB	ENSP00000468254;ENSP00000468254;ENSP00000467877;ENSP00000467877;ENSP00000468782;ENSP00000468782;ENSP00000439781;ENSP00000439781;	201501
Homo_sapiens	ZNF619	ENSG00000177873	zf-C2H2	ENSP00000398024;ENSP00000411132;ENSP00000322529;ENSP00000428004;ENSP00000397232;ENSP00000430705;ENSP00000388710;	285267
Homo_sapiens	SOX2	ENSG00000181449	HMG	ENSP00000323588;	6657
Homo_sapiens	ZNF131	ENSG00000172262	ZBTB	ENSP00000423945;ENSP00000423945;ENSP00000421246;ENSP00000421246;ENSP00000426504;ENSP00000426504;ENSP00000305804;ENSP00000426614;	7690
Homo_sapiens	E2F1	ENSG00000101412	E2F	ENSP00000345571;	1869
Homo_sapiens	ZNF678	ENSG00000181450	zf-C2H2	ENSP00000344828;ENSP00000394651;ENSP00000440403;	339500
Homo_sapiens	ZSCAN25	ENSG00000197037	zf-C2H2	ENSP00000262941;ENSP00000334800;ENSP00000377708;	221785
Homo_sapiens	THAP8	ENSG00000161277	THAP	ENSP00000292894;	199745
Homo_sapiens	ZNF596	ENSG00000172748	zf-C2H2	ENSP00000310033;ENSP00000318719;ENSP00000381613;	169270
Homo_sapiens	ZNF622	ENSG00000173545	zf-C2H2	ENSP00000310042;	90441
Homo_sapiens	ZBTB2	ENSG00000181472	ZBTB	ENSP00000323183;ENSP00000323183;	57621
Homo_sapiens	ZSCAN26	ENSG00000197062	zf-C2H2	ENSP00000485228;ENSP00000484931;ENSP00000478769;ENSP00000479314;ENSP00000484018;ENSP00000481707;	7741
Homo_sapiens	MYF6	ENSG00000111046	bHLH	ENSP00000228641;	4618
Homo_sapiens	ZNF236	ENSG00000130856	zf-C2H2	ENSP00000463787;ENSP00000253159;ENSP00000444524;ENSP00000322361;	7776
Homo_sapiens	ZNF589	ENSG00000164048	zf-C2H2	ENSP00000404592;ENSP00000346729;	51385
Homo_sapiens	TWIST2	ENSG00000233608	bHLH	ENSP00000405176;ENSP00000482581;	117581
Homo_sapiens	PATZ1	ENSG00000100105	ZBTB	ENSP00000337520;ENSP00000337520;ENSP00000215919;ENSP00000215919;ENSP00000266269;ENSP00000266269;ENSP00000384173;	23598
Homo_sapiens	LBX1	ENSG00000138136	Homeobox	ENSP00000359212;	10660
Homo_sapiens	ZBTB40	ENSG00000184677	ZBTB	ENSP00000384527;ENSP00000384527;ENSP00000363782;ENSP00000363782;ENSP00000364798;ENSP00000364798;ENSP00000383098;	9923
Homo_sapiens	ZSCAN16	ENSG00000196812	zf-C2H2	ENSP00000366527;	80345
Homo_sapiens	ZNF202	ENSG00000166261	zf-C2H2	ENSP00000433881;ENSP00000432504;ENSP00000337724;	7753
Homo_sapiens	ZNF782	ENSG00000196597	zf-C2H2	ENSP00000419397;ENSP00000418686;ENSP00000440624;	158431
Homo_sapiens	HSFX3	ENSG00000283697	HSF	ENSP00000490928;	101928917
Homo_sapiens	ZNF721	ENSG00000182903	zf-C2H2	ENSP00000340524;ENSP00000428878;	170960
Homo_sapiens	ZNF676	ENSG00000196109	zf-C2H2	ENSP00000380310;	163223
Homo_sapiens	ZXDC	ENSG00000070476	zf-C2H2	ENSP00000374359;ENSP00000426532;ENSP00000337694;	79364
Homo_sapiens	ZNF576	ENSG00000124444	zf-C2H2	ENSP00000435934;ENSP00000435463;ENSP00000375827;ENSP00000435899;ENSP00000436182;ENSP00000337852;	79177
Homo_sapiens	POU3F1	ENSG00000185668	Pou	ENSP00000362103;	5453
Homo_sapiens	IRF6	ENSG00000117595	IRF	ENSP00000355988;ENSP00000496669;ENSP00000403855;	3664
Homo_sapiens	OSR1	ENSG00000143867	zf-C2H2	ENSP00000272223;	130497
Homo_sapiens	PRDM14	ENSG00000147596	zf-C2H2	ENSP00000276594;	63978
Homo_sapiens	ZNF586	ENSG00000083828	zf-C2H2	ENSP00000375583;ENSP00000379458;	54807
Homo_sapiens	TBX19	ENSG00000143178	T-box	ENSP00000356795;ENSP00000397540;	9095
Homo_sapiens	FOXN2	ENSG00000170802	Fork_head	ENSP00000388486;ENSP00000484534;ENSP00000343633;	3344
Homo_sapiens	EVX2	ENSG00000174279	Homeobox	ENSP00000312385;	344191
Homo_sapiens	ZBED1	ENSG00000214717	zf-BED	ENSP00000370621;ENSP00000370616;ENSP00000419148;ENSP00000370620;	9189
Homo_sapiens	IRX6	ENSG00000159387	Homeobox	ENSP00000290552;	79190
Homo_sapiens	PBX2	ENSG00000204304	Homeobox	ENSP00000364190;	5089
Homo_sapiens	CLOCK	ENSG00000134852	bHLH	ENSP00000396649;ENSP00000308741;ENSP00000426983;ENSP00000370723;	9575
Homo_sapiens	TAL1	ENSG00000162367	bHLH	ENSP00000294339;ENSP00000360951;	6886
Homo_sapiens	HELT	ENSG00000187821	bHLH	ENSP00000422140;ENSP00000343464;ENSP00000426033;	391723
Homo_sapiens	DLX5	ENSG00000105880	Homeobox	ENSP00000222598;ENSP00000475008;	1749
Homo_sapiens	GTF2IRD2	ENSG00000196275	GTF2I	ENSP00000406723;ENSP00000486581;	84163
Homo_sapiens	HMGB1	ENSG00000189403	HMG	ENSP00000369904;ENSP00000345347;ENSP00000382412;ENSP00000343040;ENSP00000382417;ENSP00000384678;	3146
Homo_sapiens	HMX1	ENSG00000215612	Homeobox	ENSP00000383516;	3166
Homo_sapiens	GBX2	ENSG00000168505	Homeobox	ENSP00000302251;	2637
Homo_sapiens	NFIX	ENSG00000008441	CTF/NFI	ENSP00000465094;ENSP00000353219;ENSP00000466735;ENSP00000351354;ENSP00000468794;ENSP00000465616;ENSP00000467512;ENSP00000467785;ENSP00000468707;ENSP00000380781;ENSP00000466389;	4784
Homo_sapiens	ZNF646	ENSG00000167395	zf-C2H2	ENSP00000391271;ENSP00000300850;ENSP00000378429;	9726
Homo_sapiens	ZNF479	ENSG00000185177	zf-C2H2	ENSP00000333776;ENSP00000324518;ENSP00000478005;	90827
Homo_sapiens	AC073111.3	ENSG00000284041	zf-C2H2	ENSP00000419336;	-
Homo_sapiens	EVX1	ENSG00000106038	Homeobox	ENSP00000419266;	2128
Homo_sapiens	MZF1	ENSG00000099326	zf-C2H2	ENSP00000469493;ENSP00000215057;	7593
Homo_sapiens	RUNX3	ENSG00000020633	Runt	ENSP00000308051;ENSP00000343477;ENSP00000382800;	864
Homo_sapiens	HOXD12	ENSG00000170178	Homeobox	ENSP00000385586;	3238
Homo_sapiens	JUND	ENSG00000130522	TF_bZIP	ENSP00000252818;ENSP00000475153;	3727
Homo_sapiens	RXRB	ENSG00000204231	RXR-like	ENSP00000363817;ENSP00000363812;	6257
Homo_sapiens	ZNF208	ENSG00000160321	zf-C2H2	ENSP00000380315;ENSP00000476345;	7757
Homo_sapiens	ZNF383	ENSG00000188283	zf-C2H2	ENSP00000464871;ENSP00000466101;ENSP00000340132;	163087
Homo_sapiens	ESRRB	ENSG00000119715	ESR-like	ENSP00000370270;ENSP00000424992;ENSP00000493776;ENSP00000423004;ENSP00000494434;ENSP00000422488;	2103
Homo_sapiens	ZNF891	ENSG00000214029	zf-C2H2	ENSP00000437590;	101060200
Homo_sapiens	ZNF699	ENSG00000196110	zf-C2H2	ENSP00000311596;ENSP00000467723;	374879
Homo_sapiens	NR2E3	ENSG00000278570	RXR-like	ENSP00000482504;ENSP00000479254;ENSP00000479962;	10002
Homo_sapiens	ZNF335	ENSG00000198026	zf-C2H2	ENSP00000325326;	63925
Homo_sapiens	STAT1	ENSG00000115415	STAT	ENSP00000386244;ENSP00000376137;ENSP00000376136;ENSP00000354394;	6772
Homo_sapiens	GATAD2A	ENSG00000167491	zf-GATA	ENSP00000351552;ENSP00000384899;ENSP00000353463;	54815
Homo_sapiens	ZFPM1	ENSG00000179588	zf-C2H2	ENSP00000326630;	161882
Homo_sapiens	NFE2L2	ENSG00000116044	TF_bZIP	ENSP00000380252;ENSP00000411575;ENSP00000467401;ENSP00000380253;ENSP00000391590;	4780
Homo_sapiens	ZNF276	ENSG00000158805	zf-C2H2	ENSP00000415836;ENSP00000457210;ENSP00000289816;	92822
Homo_sapiens	ESRRG	ENSG00000196482	ESR-like	ENSP00000352077;ENSP00000419594;ENSP00000354584;ENSP00000417374;ENSP00000355907;ENSP00000419155;ENSP00000355904;ENSP00000386171;ENSP00000355225;ENSP00000355905;ENSP00000419514;ENSP00000481528;ENSP00000375761;ENSP00000418629;ENSP00000353108;	2104
Homo_sapiens	ZNF835	ENSG00000127903	zf-C2H2	ENSP00000444747;	90485
Homo_sapiens	TP53	ENSG00000141510	P53	ENSP00000425104;ENSP00000482903;ENSP00000481401;ENSP00000478219;ENSP00000481638;ENSP00000477531;ENSP00000481179;ENSP00000426252;ENSP00000482258;ENSP00000352610;ENSP00000473895;ENSP00000391127;ENSP00000424104;ENSP00000398846;ENSP00000484375;ENSP00000269305;ENSP00000410739;ENSP00000480868;ENSP00000478499;ENSP00000482222;ENSP00000423862;ENSP00000482537;ENSP00000488924;ENSP00000484409;ENSP00000391478;	7157
Homo_sapiens	ZNF514	ENSG00000144026	zf-C2H2	ENSP00000295208;ENSP00000405509;	84874
Homo_sapiens	ZFP82	ENSG00000181007	zf-C2H2	ENSP00000431265;	284406
Homo_sapiens	ZNF728	ENSG00000269067	zf-C2H2	ENSP00000471593;	388523
Homo_sapiens	PBX1	ENSG00000185630	Homeobox	ENSP00000453188;ENSP00000439943;ENSP00000405890;ENSP00000485692;ENSP00000483563;ENSP00000356872;ENSP00000452727;	5087
Homo_sapiens	NR1I3	ENSG00000143257	THR-like	ENSP00000421374;ENSP00000427175;ENSP00000412672;ENSP00000399361;ENSP00000426016;ENSP00000424834;ENSP00000356965;ENSP00000424345;ENSP00000424934;ENSP00000426292;ENSP00000356959;ENSP00000356963;ENSP00000487337;ENSP00000427600;ENSP00000425900;ENSP00000423007;ENSP00000356961;ENSP00000425417;ENSP00000427034;ENSP00000407446;ENSP00000422982;ENSP00000356960;ENSP00000423089;ENSP00000406493;ENSP00000423666…	9970
Homo_sapiens	ZNF780A	ENSG00000197782	zf-C2H2	ENSP00000472189;ENSP00000400997;ENSP00000387705;ENSP00000341507;ENSP00000469786;	284323
Homo_sapiens	NPAS2	ENSG00000170485	bHLH	ENSP00000388528;ENSP00000338283;ENSP00000395265;ENSP00000397595;	4862
Homo_sapiens	ZNF154	ENSG00000179909	zf-C2H2	ENSP00000469633;ENSP00000421258;	7710
Homo_sapiens	RERE	ENSG00000142599	zf-GATA	ENSP00000366684;ENSP00000465133;ENSP00000338629;ENSP00000383700;	473
Homo_sapiens	NFATC1	ENSG00000131196	RHD	ENSP00000466489;ENSP00000442435;ENSP00000468111;ENSP00000316553;ENSP00000380892;ENSP00000327850;ENSP00000253506;ENSP00000466194;ENSP00000389377;ENSP00000439992;ENSP00000467181;	4772
Homo_sapiens	SALL2	ENSG00000165821	zf-C2H2	ENSP00000483562;ENSP00000396773;ENSP00000440054;	6297
Homo_sapiens	ATF6	ENSG00000118217	TF_bZIP	ENSP00000356919;	22926
Homo_sapiens	PBX3	ENSG00000167081	Homeobox	ENSP00000362588;ENSP00000387456;ENSP00000362586;ENSP00000341990;	5090
Homo_sapiens	JARID2	ENSG00000008083	ARID	ENSP00000341280;ENSP00000380478;	3720
Homo_sapiens	PKNOX1	ENSG00000160199	Homeobox	ENSP00000402243;ENSP00000291547;	5316
Homo_sapiens	ELF5	ENSG00000135374	ETS	ENSP00000484521;ENSP00000407589;ENSP00000311010;ENSP00000257832;	2001
Homo_sapiens	ZNF714	ENSG00000160352	zf-C2H2	ENSP00000478345;ENSP00000479085;ENSP00000477828;ENSP00000484530;	148206
Homo_sapiens	NFIB	ENSG00000147862	CTF/NFI	ENSP00000475362;ENSP00000490945;ENSP00000380711;ENSP00000490020;ENSP00000380705;ENSP00000370340;ENSP00000490762;ENSP00000370321;ENSP00000496424;ENSP00000475813;ENSP00000490864;ENSP00000370311;ENSP00000489634;ENSP00000442888;ENSP00000490588;ENSP00000380709;ENSP00000370308;ENSP00000370346;ENSP00000490950;ENSP00000481181;	4781
Homo_sapiens	NR0B1	ENSG00000169297	Miscellaneous	ENSP00000368246;ENSP00000368253;	190
Homo_sapiens	ZNF664	ENSG00000179195	zf-C2H2	ENSP00000441405;ENSP00000376205;ENSP00000440645;ENSP00000337320;	144348
Homo_sapiens	DACH2	ENSG00000126733	DACH	ENSP00000420896;ENSP00000421919;ENSP00000422727;ENSP00000478116;ENSP00000362217;ENSP00000362223;	117154
Homo_sapiens	SOX15	ENSG00000129194	HMG	ENSP00000458286;ENSP00000439311;ENSP00000355354;	6665
Homo_sapiens	RBAK	ENSG00000146587	zf-C2H2	ENSP00000275423;ENSP00000380120;	57786
Homo_sapiens	ZNF14	ENSG00000105708	zf-C2H2	ENSP00000340514;	7561
Homo_sapiens	CDIP1	ENSG00000089486	zf-LITAF-like	ENSP00000382508;ENSP00000466186;ENSP00000455462;ENSP00000454994;ENSP00000455050;ENSP00000457877;	29965
Homo_sapiens	VSX1	ENSG00000100987	Homeobox	ENSP00000386612;ENSP00000365897;ENSP00000401690;ENSP00000387069;ENSP00000387720;ENSP00000365899;	30813
Homo_sapiens	HOXD13	ENSG00000128714	Homeobox	ENSP00000376322;	3239
Homo_sapiens	ZNF423	ENSG00000102935	zf-C2H2	ENSP00000455426;ENSP00000455061;ENSP00000455588;ENSP00000457928;ENSP00000262383;ENSP00000457664;ENSP00000442321;	23090
Homo_sapiens	ZNF552	ENSG00000178935	zf-C2H2	ENSP00000375582;	79818
Homo_sapiens	ZNF730	ENSG00000183850	zf-C2H2	ENSP00000472959;	100129543
Homo_sapiens	ZNF781	ENSG00000196381	zf-C2H2	ENSP00000351391;ENSP00000466370;	163115
Homo_sapiens	AC010616.1	ENSG00000268041	ETS	ENSP00000491574;	390937
Homo_sapiens	IRX1	ENSG00000170549	Homeobox	ENSP00000305244;	79192
Homo_sapiens	ARID1A	ENSG00000117713	ARID	ENSP00000478955;ENSP00000390317;ENSP00000387636;ENSP00000363267;ENSP00000489842;ENSP00000320485;	8289
Homo_sapiens	ZNF716	ENSG00000182111	zf-C2H2	ENSP00000394248;	441234
Homo_sapiens	PRDM12	ENSG00000130711	zf-C2H2	ENSP00000253008;	59335
Homo_sapiens	TSHZ2	ENSG00000182463	zf-C2H2	ENSP00000360552;ENSP00000333114;ENSP00000475114;	128553
Homo_sapiens	KLF13	ENSG00000169926	zf-C2H2	ENSP00000452609;ENSP00000302456;	51621
Homo_sapiens	FOXO6	ENSG00000204060	Fork_head	ENSP00000493184;	-
Homo_sapiens	IRX2	ENSG00000170561	Homeobox	ENSP00000372056;ENSP00000307006;	153572
Homo_sapiens	MYBL1	ENSG00000185697	MYB	ENSP00000429633;ENSP00000428011;ENSP00000428265;	4603
Homo_sapiens	CEBPA	ENSG00000245848	TF_bZIP	ENSP00000427514;	1050
Homo_sapiens	ZNF407	ENSG00000215421	zf-C2H2	ENSP00000310359;ENSP00000299687;ENSP00000481798;ENSP00000479246;ENSP00000463270;ENSP00000462348;	55628
Homo_sapiens	MIXL1	ENSG00000185155	Homeobox	ENSP00000355775;ENSP00000442439;	83881
Homo_sapiens	MEIS1	ENSG00000143995	Homeobox	ENSP00000454209;ENSP00000475161;ENSP00000272369;ENSP00000440571;ENSP00000381518;	4211
Homo_sapiens	ZNF671	ENSG00000083814	zf-C2H2	ENSP00000321848;	79891
Homo_sapiens	AC138696.1	ENSG00000264668	zf-C2H2	ENSP00000428966;	-
Homo_sapiens	ZNF630	ENSG00000221994	zf-C2H2	ENSP00000354683;ENSP00000480858;ENSP00000393163;ENSP00000386393;	57232
Homo_sapiens	ZNF524	ENSG00000171443	zf-C2H2	ENSP00000301073;ENSP00000466907;	147807
Homo_sapiens	MEF2B	ENSG00000213999	SRF	ENSP00000386480;ENSP00000402154;ENSP00000386784;ENSP00000386374;	100271849
Homo_sapiens	ZNF662	ENSG00000182983	zf-C2H2	ENSP00000329264;ENSP00000405047;	389114
Homo_sapiens	ZNF534	ENSG00000198633	zf-C2H2	ENSP00000391358;ENSP00000327538;	147658
Homo_sapiens	PRDM5	ENSG00000138738	zf-C2H2	ENSP00000404832;ENSP00000424861;ENSP00000422309;ENSP00000264808;	11107
Homo_sapiens	TOX2	ENSG00000124191	HMG	ENSP00000390278;ENSP00000344724;ENSP00000362090;ENSP00000350849;	84969
Homo_sapiens	ZNF415	ENSG00000170954	zf-C2H2	ENSP00000395055;ENSP00000439435;ENSP00000472911;ENSP00000243643;	55786
Homo_sapiens	ZBTB20	ENSG00000181722	ZBTB	ENSP00000420324;ENSP00000420324;ENSP00000418092;ENSP00000418092;ENSP00000377375;ENSP00000377375;ENSP00000349803;ENSP00000349803;ENSP00000419153;ENSP00000419153;ENSP00000419902;ENSP00000417307;	26137
Homo_sapiens	ZNF740	ENSG00000139651	zf-C2H2	ENSP00000409463;	283337
Homo_sapiens	SPIC	ENSG00000166211	ETS	ENSP00000448580;	121599
Homo_sapiens	TBX15	ENSG00000092607	T-box	ENSP00000207157;ENSP00000358437;	6913
Homo_sapiens	ZNF766	ENSG00000196214	zf-C2H2	ENSP00000409652;ENSP00000468950;	90321
Homo_sapiens	ZNF25	ENSG00000175395	zf-C2H2	ENSP00000302222;	219749
Homo_sapiens	PMS1	ENSG00000064933	HMG	ENSP00000401064;ENSP00000406490;ENSP00000491236;ENSP00000389938;ENSP00000485312;ENSP00000398378;ENSP00000387125;ENSP00000404492;ENSP00000387169;ENSP00000406225;	5378
Homo_sapiens	MYC	ENSG00000136997	bHLH	ENSP00000367207;ENSP00000430235;ENSP00000479618;ENSP00000478887;	4609
Homo_sapiens	SIX6	ENSG00000184302	Homeobox	ENSP00000328596;	4990
Homo_sapiens	POU2F3	ENSG00000137709	Pou	ENSP00000441687;ENSP00000260264;ENSP00000453150;	25833
Homo_sapiens	EHF	ENSG00000135373	ETS	ENSP00000433508;ENSP00000435837;ENSP00000435835;ENSP00000399733;ENSP00000257831;	26298
Homo_sapiens	ZNF544	ENSG00000198131	zf-C2H2	ENSP00000469635;ENSP00000469514;ENSP00000471684;ENSP00000269829;ENSP00000472721;	27300
Homo_sapiens	NANOGNB	ENSG00000205857	Homeobox	ENSP00000492127;ENSP00000371553;	360030
Homo_sapiens	ZBTB43	ENSG00000169155	ZBTB	ENSP00000362563;ENSP00000362563;ENSP00000362556;ENSP00000390344;ENSP00000412145;	23099
Homo_sapiens	ZNF536	ENSG00000198597	zf-C2H2	ENSP00000465771;ENSP00000347730;	9745
Homo_sapiens	ZNF440	ENSG00000171295	zf-C2H2	ENSP00000393489;ENSP00000305373;	126070
Homo_sapiens	RORB	ENSG00000198963	THR-like	ENSP00000366093;ENSP00000379507;	6096
Homo_sapiens	ZNF844	ENSG00000223547	zf-C2H2	ENSP00000448588;ENSP00000392024;	284391
Homo_sapiens	ZNF263	ENSG00000006194	zf-C2H2	ENSP00000461146;ENSP00000444497;ENSP00000461755;ENSP00000219069;	10127
Homo_sapiens	ZNF846	ENSG00000196605	zf-C2H2	ENSP00000467891;ENSP00000465467;ENSP00000380999;	100505555
Homo_sapiens	MTA2	ENSG00000149480	zf-GATA	ENSP00000278823;ENSP00000431346;ENSP00000431797;	9219
Homo_sapiens	CBFB	ENSG00000067955	CBF	ENSP00000415151;ENSP00000462273;ENSP00000456637;ENSP00000462148;ENSP00000462932;ENSP00000290858;	865
Homo_sapiens	NPAS1	ENSG00000130751	bHLH	ENSP00000405290;ENSP00000469142;	4861
Homo_sapiens	AC022167.5	ENSG00000283516	zf-LITAF-like	ENSP00000490446;ENSP00000489792;ENSP00000490685;	-
Homo_sapiens	ZNF57	ENSG00000171970	zf-C2H2	ENSP00000478776;ENSP00000430223;ENSP00000303696;	126295
Homo_sapiens	EN2	ENSG00000164778	Homeobox	ENSP00000297375;	2020
Homo_sapiens	ZFPM2	ENSG00000169946	zf-C2H2	ENSP00000428720;ENSP00000430757;ENSP00000384179;	23414
Homo_sapiens	HESX1	ENSG00000163666	Homeobox	ENSP00000295934;	8820
Homo_sapiens	SP3	ENSG00000172845	zf-C2H2	ENSP00000492253;ENSP00000406140;ENSP00000413665;ENSP00000310301;	6670
Homo_sapiens	E2F8	ENSG00000129173	E2F	ENSP00000481103;ENSP00000434199;ENSP00000250024;	79733
Homo_sapiens	ZNF563	ENSG00000188868	zf-C2H2	ENSP00000469879;ENSP00000293725;ENSP00000471960;	147837
Homo_sapiens	MAFK	ENSG00000198517	TF_bZIP	ENSP00000385437;ENSP00000386009;ENSP00000344903;	7975
Homo_sapiens	ZNF569	ENSG00000196437	zf-C2H2	ENSP00000325018;ENSP00000375992;ENSP00000466221;ENSP00000375993;	148266
Homo_sapiens	ZNF300	ENSG00000145908	zf-C2H2	ENSP00000397178;ENSP00000274599;ENSP00000392593;ENSP00000377773;	91975
Homo_sapiens	HES7	ENSG00000179111	bHLH	ENSP00000314774;ENSP00000446205;ENSP00000462491;	84667
Homo_sapiens	NR1I2	ENSG00000144852	THR-like	ENSP00000336528;ENSP00000377319;ENSP00000492264;ENSP00000420297;ENSP00000492881;	8856
Homo_sapiens	SOX7	ENSG00000171056	HMG	ENSP00000301921;	83595
Homo_sapiens	ZBTB39	ENSG00000166860	ZBTB	ENSP00000300101;ENSP00000300101;	9880
Homo_sapiens	ZNF398	ENSG00000197024	zf-C2H2	ENSP00000389972;ENSP00000418564;ENSP00000419391;ENSP00000420418;	57541
Homo_sapiens	ZNF420	ENSG00000197050	zf-C2H2	ENSP00000338770;ENSP00000468736;ENSP00000468387;ENSP00000306102;ENSP00000467772;	147923
Homo_sapiens	NCOR1	ENSG00000141027	MYB	ENSP00000379189;ENSP00000268712;ENSP00000379192;ENSP00000379198;	9611
Homo_sapiens	SHOX	ENSG00000185960	Homeobox	ENSP00000370987;ENSP00000370990;ENSP00000335505;	6473
Homo_sapiens	CEBPE	ENSG00000092067	TF_bZIP	ENSP00000206513;	1053
Homo_sapiens	LITAF	ENSG00000189067	zf-LITAF-like	ENSP00000461813;ENSP00000460133;ENSP00000458871;ENSP00000459533;ENSP00000461667;ENSP00000459138;ENSP00000371231;ENSP00000458836;ENSP00000458981;ENSP00000340118;ENSP00000397958;ENSP00000481589;ENSP00000483114;ENSP00000460743;	9516
Homo_sapiens	SEBOX	ENSG00000274529	Homeobox	ENSP00000444503;	645832
Homo_sapiens	ZBTB11	ENSG00000066422	ZBTB	ENSP00000326200;ENSP00000326200;	27107
Homo_sapiens	FOXP2	ENSG00000128573	Fork_head	ENSP00000489229;ENSP00000377132;ENSP00000377130;ENSP00000385069;ENSP00000377129;ENSP00000377135;ENSP00000386200;ENSP00000489135;ENSP00000489073;ENSP00000488944;ENSP00000265436;	93986
Homo_sapiens	TLX2	ENSG00000115297	Homeobox	ENSP00000233638;	3196
Homo_sapiens	TOX3	ENSG00000103460	HMG	ENSP00000219746;ENSP00000385705;	27324
Homo_sapiens	NR3C2	ENSG00000151623	ESR-like	ENSP00000423510;ENSP00000341390;ENSP00000343907;ENSP00000350815;ENSP00000421481;ENSP00000486719;	4306
Homo_sapiens	POU5F1	ENSG00000204531	Pou	ENSP00000484778;ENSP00000389359;ENSP00000425479;ENSP00000475512;ENSP00000475880;ENSP00000259915;ENSP00000425083;	5460
Homo_sapiens	ZNF573	ENSG00000189144	zf-C2H2	ENSP00000349861;ENSP00000340171;ENSP00000375983;ENSP00000465020;ENSP00000440464;	126231
Homo_sapiens	ZNF350	ENSG00000256683	zf-C2H2	ENSP00000243644;	59348
Homo_sapiens	ZNF324	ENSG00000083812	zf-C2H2	ENSP00000471778;ENSP00000196482;ENSP00000444812;	25799
Homo_sapiens	ZBTB32	ENSG00000011590	ZBTB	ENSP00000262630;ENSP00000262630;ENSP00000376035;ENSP00000376035;ENSP00000466524;	27033
Homo_sapiens	ZNF394	ENSG00000160908	zf-C2H2	ENSP00000337363;	84124
Homo_sapiens	FOXD4L5	ENSG00000204779	Fork_head	ENSP00000366637;	653427
Homo_sapiens	AHRR	ENSG00000063438	bHLH	ENSP00000428893;ENSP00000424601;ENSP00000429944;ENSP00000323816;ENSP00000430842;	57491
Homo_sapiens	PRDM4	ENSG00000110851	zf-C2H2	ENSP00000228437;	11108
Homo_sapiens	GFI1B	ENSG00000165702	zf-C2H2	ENSP00000361195;ENSP00000490303;ENSP00000361196;ENSP00000489646;ENSP00000344782;	8328
Homo_sapiens	ZNF341	ENSG00000131061	zf-C2H2	ENSP00000344308;ENSP00000364346;ENSP00000432933;	84905
Homo_sapiens	KLF15	ENSG00000163884	zf-C2H2	ENSP00000296233;	28999
Homo_sapiens	ZMIZ1	ENSG00000108175	zf-MIZ	ENSP00000401558;ENSP00000334474;	57178
Homo_sapiens	ZSCAN4	ENSG00000180532	zf-C2H2	ENSP00000480210;ENSP00000321963;	201516
Homo_sapiens	ZNF850	ENSG00000267041	zf-C2H2	ENSP00000464976;ENSP00000483509;	342892
Homo_sapiens	ZNF256	ENSG00000152454	zf-C2H2	ENSP00000282308;	10172
Homo_sapiens	ZBTB46	ENSG00000130584	ZBTB	ENSP00000303102;ENSP00000303102;ENSP00000245663;ENSP00000245663;ENSP00000378536;	140685
Homo_sapiens	HSFY1	ENSG00000172468	HSF	ENSP00000342302;ENSP00000311166;ENSP00000303599;ENSP00000372307;	86614
Homo_sapiens	HSFY2	ENSG00000169953	HSF	ENSP00000372303;ENSP00000306549;ENSP00000340971;	159119
Homo_sapiens	HOXC8	ENSG00000037965	Homeobox	ENSP00000040584;	3224
Homo_sapiens	ZNF33A	ENSG00000189180	zf-C2H2	ENSP00000485869;ENSP00000363747;ENSP00000304268;ENSP00000402467;ENSP00000387713;	7581
Homo_sapiens	ARNTL	ENSG00000133794	bHLH	ENSP00000431488;ENSP00000385915;ENSP00000433571;ENSP00000374357;ENSP00000436313;ENSP00000385581;ENSP00000384517;ENSP00000436721;ENSP00000385897;	406
Homo_sapiens	RLF	ENSG00000117000	zf-C2H2	ENSP00000361857;	6018
Homo_sapiens	SOX1	ENSG00000182968	HMG	ENSP00000330218;	6656
Homo_sapiens	DMRT3	ENSG00000064218	DM	ENSP00000190165;	58524
Homo_sapiens	ZNF624	ENSG00000197566	zf-C2H2	ENSP00000310472;	57547
Homo_sapiens	NPAS4	ENSG00000174576	bHLH	ENSP00000492526;ENSP00000433135;ENSP00000311196;	266743
Homo_sapiens	ZSCAN30	ENSG00000186814	zf-C2H2	ENSP00000329738;ENSP00000480152;ENSP00000392371;ENSP00000491237;	100101467
Homo_sapiens	GLIS1	ENSG00000174332	zf-C2H2	ENSP00000486112;ENSP00000309653;	148979
Homo_sapiens	ZNF146	ENSG00000167635	zf-C2H2	ENSP00000400391;ENSP00000392095;	7705
Homo_sapiens	FOXM1	ENSG00000111206	Fork_head	ENSP00000342307;ENSP00000354492;ENSP00000442309;ENSP00000352901;ENSP00000486536;	2305
Homo_sapiens	AC092329.3	ENSG00000283201	zf-C2H2	ENSP00000478939;	-
Homo_sapiens	SIX2	ENSG00000170577	Homeobox	ENSP00000304502;	10736
Homo_sapiens	KLF18	ENSG00000283039	zf-C2H2	ENSP00000489024;	105378952
Homo_sapiens	MESP1	ENSG00000166823	bHLH	ENSP00000300057;	55897
Homo_sapiens	BHLHE40	ENSG00000134107	bHLH	ENSP00000256495;	8553
Homo_sapiens	ZNF483	ENSG00000173258	zf-C2H2	ENSP00000311679;	158399
Homo_sapiens	HES3	ENSG00000173673	bHLH	ENSP00000367130;	390992
Homo_sapiens	RUNX1	ENSG00000159216	Runt	ENSP00000388189;ENSP00000382184;ENSP00000409227;ENSP00000351123;ENSP00000382182;ENSP00000300305;ENSP00000340690;	100506403
Homo_sapiens	ZNF430	ENSG00000118620	zf-C2H2	ENSP00000261560;ENSP00000469787;	80264
Homo_sapiens	MYNN	ENSG00000085274	ZBTB	ENSP00000326240;ENSP00000326240;ENSP00000473335;ENSP00000440637;ENSP00000473654;ENSP00000349150;	55892
Homo_sapiens	HSFX4	ENSG00000283463	HSF	ENSP00000489814;	101927685
Homo_sapiens	ZNF711	ENSG00000147180	zf-C2H2	ENSP00000276123;ENSP00000362260;ENSP00000353922;	7552
Homo_sapiens	TBX5	ENSG00000089225	T-box	ENSP00000384152;ENSP00000337723;ENSP00000309913;ENSP00000433292;	6910
Homo_sapiens	POU6F2	ENSG00000106536	Pou	ENSP00000430514;ENSP00000452633;ENSP00000384004;	11281
Homo_sapiens	RXRA	ENSG00000186350	RXR-like	ENSP00000419692;	6256
Homo_sapiens	WDHD1	ENSG00000198554	HMG	ENSP00000399349;ENSP00000353793;	11169
Homo_sapiens	LBX2	ENSG00000179528	Homeobox	ENSP00000366789;ENSP00000417116;	85474
Homo_sapiens	ZNF764	ENSG00000169951	zf-C2H2	ENSP00000252797;ENSP00000378526;	92595
Homo_sapiens	RFX6	ENSG00000185002	RFX	ENSP00000332208;	222546
Homo_sapiens	SOX17	ENSG00000164736	HMG	ENSP00000297316;	64321
Homo_sapiens	ZFP91-CNTF	ENSG00000255073	zf-C2H2	ENSP00000455911;ENSP00000457288;	-
Homo_sapiens	ZHX1	ENSG00000165156	Homeobox	ENSP00000297857;ENSP00000378938;ENSP00000428821;	11244
Homo_sapiens	ZNF48	ENSG00000180035	zf-C2H2	ENSP00000324056;ENSP00000480262;ENSP00000432548;ENSP00000479658;ENSP00000435674;	197407
Homo_sapiens	SP7	ENSG00000170374	zf-C2H2	ENSP00000441367;ENSP00000302812;ENSP00000443827;	121340
Homo_sapiens	CSRNP1	ENSG00000144655	CSRNP_N	ENSP00000273153;ENSP00000422532;	64651
Homo_sapiens	DLX6	ENSG00000006377	Homeobox	ENSP00000451635;ENSP00000428480;	1750
Homo_sapiens	HSF1	ENSG00000185122	HSF	ENSP00000383590;ENSP00000431512;ENSP00000436616;	3297
Homo_sapiens	ERG	ENSG00000157554	ETS	ENSP00000288319;ENSP00000396268;ENSP00000381882;ENSP00000381877;ENSP00000381881;ENSP00000381879;ENSP00000381871;ENSP00000414150;ENSP00000394694;ENSP00000381891;	2078
Homo_sapiens	MAF	ENSG00000178573	TF_bZIP	ENSP00000327048;ENSP00000377019;ENSP00000455097;	4094
Homo_sapiens	ZNF404	ENSG00000176222	zf-C2H2	ENSP00000319479;ENSP00000466051;	342908
Homo_sapiens	AL033529.1	ENSG00000254553	ZBTB	ENSP00000455300;ENSP00000455300;	-
Homo_sapiens	ZNF275	ENSG00000063587	zf-C2H2	ENSP00000359271;ENSP00000359269;	105373378
Homo_sapiens	RFX3	ENSG00000080298	RFX	ENSP00000351574;ENSP00000482598;ENSP00000303847;ENSP00000405664;ENSP00000371434;	5991
Homo_sapiens	MAZ	ENSG00000103495	zf-C2H2	ENSP00000458201;ENSP00000443956;ENSP00000313362;ENSP00000455913;ENSP00000461630;ENSP00000219782;ENSP00000480440;ENSP00000460057;ENSP00000455794;	4150
Homo_sapiens	IKZF5	ENSG00000095574	zf-C2H2	ENSP00000478056;ENSP00000357881;	64376
Homo_sapiens	KLF9	ENSG00000119138	zf-C2H2	ENSP00000366330;	687
Homo_sapiens	ZNF665	ENSG00000197497	zf-C2H2	ENSP00000469154;ENSP00000379702;	79788
Homo_sapiens	ZNF682	ENSG00000197124	zf-C2H2	ENSP00000470718;ENSP00000471717;ENSP00000380351;ENSP00000380348;ENSP00000351324;	91120
Homo_sapiens	ZNF566	ENSG00000186017	zf-C2H2	ENSP00000465343;ENSP00000401259;ENSP00000376010;ENSP00000411526;ENSP00000467764;ENSP00000415520;	84924
Homo_sapiens	FOXB1	ENSG00000171956	Fork_head	ENSP00000379369;	27023
Homo_sapiens	DBX2	ENSG00000185610	Homeobox	ENSP00000331470;	440097
Homo_sapiens	FOXG1	ENSG00000176165	Fork_head	ENSP00000339004;	2290
Homo_sapiens	JUNB	ENSG00000171223	TF_bZIP	ENSP00000303315;	3726
Homo_sapiens	DPRX	ENSG00000204595	Homeobox	ENSP00000365838;	503834
Homo_sapiens	MAFF	ENSG00000185022	TF_bZIP	ENSP00000416493;ENSP00000345393;ENSP00000388882;ENSP00000442060;ENSP00000391589;ENSP00000441482;ENSP00000384094;	23764
Homo_sapiens	SRY	ENSG00000184895	HMG	ENSP00000372547;	6736
Homo_sapiens	FOXP4	ENSG00000137166	Fork_head	ENSP00000362154;ENSP00000386958;ENSP00000309823;ENSP00000362151;ENSP00000362148;	116113
Homo_sapiens	MYRF	ENSG00000124920	NDT80/PhoG	ENSP00000265460;ENSP00000278836;	745
Homo_sapiens	AFF2	ENSG00000155966	AF-4	ENSP00000286437;ENSP00000359487;ENSP00000359486;ENSP00000345459;ENSP00000359489;	2334
Homo_sapiens	OVOL2	ENSG00000125850	zf-C2H2	ENSP00000278780;	58495
Homo_sapiens	TGIF2LY	ENSG00000176679	Homeobox	ENSP00000318502;ENSP00000453750;	90655
Homo_sapiens	ZSCAN29	ENSG00000140265	zf-C2H2	ENSP00000456883;ENSP00000380174;	146050
Homo_sapiens	ZNF852	ENSG00000178917	zf-C2H2	ENSP00000389841;	285346
Homo_sapiens	TCF23	ENSG00000163792	bHLH	ENSP00000296096;	150921
Homo_sapiens	FOSB	ENSG00000125740	TF_bZIP	ENSP00000466530;ENSP00000468207;ENSP00000465552;ENSP00000465528;ENSP00000485018;ENSP00000468482;ENSP00000245919;	2354
Homo_sapiens	BHMG1	ENSG00000237452	HMG	ENSP00000402674;	388553
Homo_sapiens	NKX2-2	ENSG00000125820	Homeobox	ENSP00000366347;	4821
Homo_sapiens	POU3F2	ENSG00000184486	Pou	ENSP00000329170;	5454
Homo_sapiens	NR2F6	ENSG00000160113	RXR-like	ENSP00000291442;ENSP00000471686;	2063
Homo_sapiens	BCL11A	ENSG00000119866	zf-C2H2	ENSP00000496168;ENSP00000338774;ENSP00000351307;ENSP00000349300;	53335
Homo_sapiens	AC115220.1	ENSG00000241149	zf-C2H2	ENSP00000492202;	-
Homo_sapiens	ZNF268	ENSG00000090612	zf-C2H2	ENSP00000444412;ENSP00000228289;	10795
Homo_sapiens	TULP4	ENSG00000130338	Tub	ENSP00000356064;	56995
Homo_sapiens	ASCL5	ENSG00000232237	bHLH	ENSP00000469019;ENSP00000472681;	647219
Homo_sapiens	HIC1	ENSG00000177374	ZBTB	ENSP00000314080;ENSP00000314080;ENSP00000467045;ENSP00000382742;ENSP00000477858;	3090
Homo_sapiens	ZBTB45	ENSG00000119574	ZBTB	ENSP00000346603;ENSP00000346603;ENSP00000469089;ENSP00000470316;ENSP00000473072;	84878
Homo_sapiens	ZNF836	ENSG00000196267	zf-C2H2	ENSP00000325038;ENSP00000470239;	162962
Homo_sapiens	ZNF670	ENSG00000277462	zf-C2H2	ENSP00000355459;	93474
Homo_sapiens	ZFHX2	ENSG00000136367	Homeobox	ENSP00000413418;	85446
Homo_sapiens	FOXF2	ENSG00000137273	Fork_head	ENSP00000259806;ENSP00000496415;	2295
Homo_sapiens	SMARCE1	ENSG00000073584	HMG	ENSP00000495857;ENSP00000496445;ENSP00000493649;ENSP00000367039;ENSP00000494537;ENSP00000493974;ENSP00000463282;ENSP00000464061;ENSP00000463216;ENSP00000496311;ENSP00000411607;ENSP00000462475;ENSP00000445370;ENSP00000464511;ENSP00000494214;ENSP00000323967;ENSP00000496546;ENSP00000496097;ENSP00000496094;ENSP00000496661;ENSP00000466608;ENSP00000495021;ENSP00000494771;ENSP00000392958;ENSP00000462857;	6605
Homo_sapiens	ZNF789	ENSG00000198556	zf-C2H2	ENSP00000331927;	285989
Homo_sapiens	MYT1L	ENSG00000186487	zf-C2HC	ENSP00000384219;ENSP00000382111;ENSP00000473409;ENSP00000496210;ENSP00000396103;ENSP00000382114;	23040
Homo_sapiens	ZNF24	ENSG00000172466	zf-C2H2	ENSP00000382015;ENSP00000261332;	7572
Homo_sapiens	TBX3	ENSG00000135111	T-box	ENSP00000257567;ENSP00000257566;	6926
Homo_sapiens	NEUROD4	ENSG00000123307	bHLH	ENSP00000242994;	58158
Homo_sapiens	AR	ENSG00000169083	ESR-like	ENSP00000484033;ENSP00000421155;ENSP00000379358;ENSP00000425199;ENSP00000363822;ENSP00000482407;ENSP00000379359;	367
Homo_sapiens	MBD2	ENSG00000134046	MBD	ENSP00000381435;ENSP00000464554;ENSP00000256429;	8932
Homo_sapiens	ZNF189	ENSG00000136870	zf-C2H2	ENSP00000259395;ENSP00000342019;ENSP00000363995;	7743
Homo_sapiens	PHOX2A	ENSG00000165462	Homeobox	ENSP00000298231;ENSP00000444845;	401
Homo_sapiens	ZFP64	ENSG00000020256	zf-C2H2	ENSP00000344615;ENSP00000355179;ENSP00000379312;ENSP00000216923;ENSP00000403424;ENSP00000360570;ENSP00000360578;ENSP00000360573;	55734
Homo_sapiens	SMAD6	ENSG00000137834	MH1	ENSP00000452955;ENSP00000288840;	4091
Homo_sapiens	THAP10	ENSG00000129028	THAP	ENSP00000249861;	56906
Homo_sapiens	AC073111.5	ENSG00000284691	zf-C2H2	ENSP00000492887;ENSP00000493097;ENSP00000493012;	-
Homo_sapiens	FOXD4L3	ENSG00000187559	Fork_head	ENSP00000341961;	286380
Homo_sapiens	TP73	ENSG00000078900	P53	ENSP00000367537;ENSP00000367534;ENSP00000340740;ENSP00000367529;ENSP00000474322;ENSP00000367539;ENSP00000367545;ENSP00000346423;ENSP00000474626;ENSP00000350366;ENSP00000475143;	7161
Homo_sapiens	ZNF587B	ENSG00000269343	zf-C2H2	ENSP00000472004;ENSP00000392410;ENSP00000469623;	100293516
Homo_sapiens	HOXB13	ENSG00000159184	Homeobox	ENSP00000290295;	10481
Homo_sapiens	BHLHA9	ENSG00000205899	bHLH	ENSP00000375248;	727857
Homo_sapiens	ZNF184	ENSG00000096654	zf-C2H2	ENSP00000366636;ENSP00000211936;	7738
Homo_sapiens	ZNF471	ENSG00000196263	zf-C2H2	ENSP00000309161;	57573
Homo_sapiens	HOXA5	ENSG00000106004	Homeobox	ENSP00000222726;	3202
Homo_sapiens	ZNF362	ENSG00000160094	zf-C2H2	ENSP00000446335;ENSP00000362527;	149076
Homo_sapiens	ZBTB17	ENSG00000116809	ZBTB	ENSP00000438529;ENSP00000408483;ENSP00000364895;ENSP00000364895;ENSP00000400827;ENSP00000364885;ENSP00000364885;	7709
Homo_sapiens	ZNF160	ENSG00000170949	zf-C2H2	ENSP00000470961;ENSP00000406201;ENSP00000469393;ENSP00000470573;ENSP00000409597;	90338
Homo_sapiens	GABPA	ENSG00000154727	ETS	ENSP00000346886;ENSP00000382948;	2551
Homo_sapiens	ZNF142	ENSG00000115568	zf-C2H2	ENSP00000408643;ENSP00000415156;ENSP00000398798;	7701
Homo_sapiens	ZNF771	ENSG00000179965	zf-C2H2	ENSP00000323945;ENSP00000416197;	51333
Homo_sapiens	THAP12	ENSG00000137492	THAP	ENSP00000433966;ENSP00000260045;	5612
Homo_sapiens	HMX3	ENSG00000188620	Homeobox	ENSP00000350549;	340784
Homo_sapiens	ZNF736	ENSG00000234444	zf-C2H2	ENSP00000347210;ENSP00000400852;	728927
Homo_sapiens	ZFP14	ENSG00000142065	zf-C2H2	ENSP00000270001;	57677
Homo_sapiens	RORA	ENSG00000069667	THR-like	ENSP00000402971;ENSP00000453322;ENSP00000261523;ENSP00000335087;ENSP00000309753;	6095
Homo_sapiens	PAX4	ENSG00000106331	PAX	ENSP00000491782;ENSP00000477877;ENSP00000344297;ENSP00000451923;ENSP00000339906;ENSP00000368014;ENSP00000473846;	5078
Homo_sapiens	ZBTB4	ENSG00000174282	ZBTB	ENSP00000307858;ENSP00000307858;ENSP00000369973;ENSP00000369973;	57659
Homo_sapiens	HOXC4	ENSG00000198353	Homeobox	ENSP00000305973;ENSP00000399808;	3221
Homo_sapiens	CREB5	ENSG00000146592	TF_bZIP	ENSP00000379593;ENSP00000387197;ENSP00000379592;ENSP00000350359;ENSP00000379594;	9586
Homo_sapiens	POU4F1	ENSG00000152192	Pou	ENSP00000366413;	5457
Homo_sapiens	KLF12	ENSG00000118922	zf-C2H2	ENSP00000366897;	11278
Homo_sapiens	ZNF345	ENSG00000251247	zf-C2H2	ENSP00000491547;ENSP00000465431;ENSP00000431202;ENSP00000482400;ENSP00000331120;ENSP00000477522;ENSP00000466374;ENSP00000431216;ENSP00000465851;	25850
Homo_sapiens	TEAD1	ENSG00000187079	TEA	ENSP00000334754;ENSP00000435977;ENSP00000435233;ENSP00000432587;ENSP00000491500;	7003
Homo_sapiens	LMX1B	ENSG00000136944	Homeobox	ENSP00000347684;ENSP00000453580;ENSP00000436930;ENSP00000362573;	4010
Homo_sapiens	PIAS1	ENSG00000033800	zf-MIZ	ENSP00000249636;ENSP00000438574;	8554
Homo_sapiens	NR1H2	ENSG00000131408	THR-like	ENSP00000472526;ENSP00000471194;ENSP00000471294;ENSP00000470518;ENSP00000472138;ENSP00000396151;ENSP00000472271;ENSP00000469778;ENSP00000253727;	7376
Homo_sapiens	ZNF324B	ENSG00000249471	zf-C2H2	ENSP00000438930;ENSP00000337473;	388569
Homo_sapiens	MYCN	ENSG00000134323	bHLH	ENSP00000281043;ENSP00000491476;	4613
Homo_sapiens	ZNF175	ENSG00000105497	zf-C2H2	ENSP00000262259;	7728
Homo_sapiens	VENTX	ENSG00000151650	Homeobox	ENSP00000357556;	27287
Homo_sapiens	ZNF559-ZNF177	ENSG00000270011	zf-C2H2	ENSP00000445323;	100529215
Homo_sapiens	VDR	ENSG00000111424	THR-like	ENSP00000229022;ENSP00000449074;ENSP00000449573;ENSP00000447173;ENSP00000448659;ENSP00000450105;ENSP00000378734;ENSP00000449561;	7421
Homo_sapiens	ZNF546	ENSG00000187187	zf-C2H2	ENSP00000469540;ENSP00000339823;	339327
Homo_sapiens	AFF3	ENSG00000144218	AF-4	ENSP00000395068;ENSP00000317421;ENSP00000399795;ENSP00000406484;ENSP00000386834;ENSP00000411383;ENSP00000414099;ENSP00000396582;ENSP00000387207;ENSP00000416685;ENSP00000393732;	3899
Homo_sapiens	MBD1	ENSG00000141644	MBD	ENSP00000381502;ENSP00000468785;ENSP00000269471;ENSP00000339546;ENSP00000464823;ENSP00000467763;ENSP00000381506;ENSP00000372407;ENSP00000465923;ENSP00000285102;ENSP00000405268;ENSP00000381508;ENSP00000468042;ENSP00000466092;ENSP00000467017;ENSP00000269468;ENSP00000468430;ENSP00000269469;	4152
Homo_sapiens	KLF16	ENSG00000129911	zf-C2H2	ENSP00000483701;ENSP00000439973;ENSP00000480570;ENSP00000250916;	83855
Homo_sapiens	ZNF737	ENSG00000237440	zf-C2H2	ENSP00000471995;ENSP00000471784;ENSP00000395733;	100129842
Homo_sapiens	ZNF169	ENSG00000175787	zf-C2H2	ENSP00000378792;	169841
Homo_sapiens	ZNF695	ENSG00000197472	zf-C2H2	ENSP00000341236;	57116
Homo_sapiens	SP5	ENSG00000204335	zf-C2H2	ENSP00000364430;	389058
Homo_sapiens	CAMTA2	ENSG00000108509	CG-1	ENSP00000459519;ENSP00000458560;ENSP00000354828;ENSP00000460751;ENSP00000460779;ENSP00000370712;ENSP00000412886;ENSP00000321813;	23125
Homo_sapiens	SOX6	ENSG00000110693	HMG	ENSP00000324948;ENSP00000433233;ENSP00000379644;ENSP00000432134;ENSP00000434455;	55553
Homo_sapiens	CAMTA1	ENSG00000171735	CG-1	ENSP00000306522;	23261
Homo_sapiens	DDIT3	ENSG00000175197	TF_bZIP	ENSP00000494844;ENSP00000448665;ENSP00000340671;ENSP00000447803;ENSP00000447188;	1649
Homo_sapiens	ZNF525	ENSG00000203326	zf-C2H2	ENSP00000419136;ENSP00000417696;	170958
Homo_sapiens	LEUTX	ENSG00000213921	Homeobox	ENSP00000380053;ENSP00000491740;	342900
Homo_sapiens	AC092835.1	ENSG00000233757	zf-C2H2	ENSP00000478941;	-
Homo_sapiens	ZKSCAN7	ENSG00000196345	zf-C2H2	ENSP00000405034;ENSP00000395524;ENSP00000273320;	55888
Homo_sapiens	ZNF285	ENSG00000267508	zf-C2H2	ENSP00000483662;ENSP00000464788;ENSP00000439431;	26974
Homo_sapiens	RCOR2	ENSG00000167771	MYB	ENSP00000301459;	283248
Homo_sapiens	ARGFX	ENSG00000186103	Homeobox	ENSP00000335578;	503582
Homo_sapiens	ZNF30	ENSG00000168661	zf-C2H2	ENSP00000403441;ENSP00000469954;ENSP00000303889;	90075
Homo_sapiens	MNX1	ENSG00000130675	Homeobox	ENSP00000438552;ENSP00000401158;ENSP00000252971;	3110
Homo_sapiens	MYF5	ENSG00000111049	bHLH	ENSP00000228644;	4617
Homo_sapiens	ZNF354B	ENSG00000178338	zf-C2H2	ENSP00000327143;	117608
Homo_sapiens	NKX3-1	ENSG00000167034	Homeobox	ENSP00000370253;ENSP00000429729;	4824
Homo_sapiens	KLF3	ENSG00000109787	zf-C2H2	ENSP00000261438;	51274
Homo_sapiens	FOXD4L1	ENSG00000184492	Fork_head	ENSP00000302756;	200350
Homo_sapiens	PITX2	ENSG00000164093	Homeobox	ENSP00000484909;ENSP00000347192;ENSP00000495061;ENSP00000347004;ENSP00000378097;ENSP00000475617;ENSP00000304169;ENSP00000484763;ENSP00000421454;ENSP00000424142;ENSP00000378095;ENSP00000481951;	5308
Homo_sapiens	ZNF772	ENSG00000197128	zf-C2H2	ENSP00000395967;ENSP00000348992;ENSP00000480278;ENSP00000341165;ENSP00000477730;	400720
Homo_sapiens	ZBTB16	ENSG00000109906	ZBTB	ENSP00000376721;ENSP00000376721;ENSP00000338157;ENSP00000338157;	7704
Homo_sapiens	ZNF575	ENSG00000176472	zf-C2H2	ENSP00000472578;ENSP00000471083;ENSP00000315870;ENSP00000413956;	284346
Homo_sapiens	ZNF620	ENSG00000177842	zf-C2H2	ENSP00000322265;ENSP00000391472;	253639
Homo_sapiens	ZNF761	ENSG00000160336	zf-C2H2	ENSP00000481272;ENSP00000480218;	388561
Homo_sapiens	ZNF793	ENSG00000188227	zf-C2H2	ENSP00000487183;ENSP00000444355;ENSP00000468605;ENSP00000396402;	390927
Homo_sapiens	ZNF254	ENSG00000213096	zf-C2H2	ENSP00000349494;ENSP00000483222;ENSP00000484930;ENSP00000482703;	9534
Homo_sapiens	TFAP2B	ENSG00000008196	AP-2	ENSP00000377265;	7021
Homo_sapiens	SNAPC4	ENSG00000165684	MYB	ENSP00000298532;ENSP00000490037;	6621
Homo_sapiens	ZNF675	ENSG00000197372	zf-C2H2	ENSP00000352836;	171392
Homo_sapiens	ZNF860	ENSG00000197385	zf-C2H2	ENSP00000373274;	344787
Homo_sapiens	FOXD3	ENSG00000187140	Fork_head	ENSP00000360157;	27022
Homo_sapiens	ZNF132	ENSG00000131849	zf-C2H2	ENSP00000254166;ENSP00000491571;	7691
Homo_sapiens	NFE2L3	ENSG00000050344	TF_bZIP	ENSP00000056233;	9603
Homo_sapiens	ZNF510	ENSG00000081386	zf-C2H2	ENSP00000223428;ENSP00000364379;	22869
Homo_sapiens	HOXC6	ENSG00000197757	Homeobox	ENSP00000243108;ENSP00000377864;	3223
Homo_sapiens	THRB	ENSG00000151090	THR-like	ENSP00000493709;ENSP00000414100;ENSP00000379904;ENSP00000496686;ENSP00000496095;ENSP00000348827;ENSP00000496509;ENSP00000494618;ENSP00000280696;ENSP00000496029;ENSP00000404898;ENSP00000496616;ENSP00000414444;	7068
Homo_sapiens	ZNF774	ENSG00000196391	zf-C2H2	ENSP00000346348;	342132
Homo_sapiens	ZFP28	ENSG00000196867	zf-C2H2	ENSP00000301318;	140612
Homo_sapiens	NFE2L1	ENSG00000082641	TF_bZIP	ENSP00000464446;ENSP00000463291;ENSP00000461960;ENSP00000445811;ENSP00000355190;ENSP00000354855;ENSP00000350072;	4779
Homo_sapiens	HOXD4	ENSG00000170166	Homeobox	ENSP00000302548;	3233
Homo_sapiens	ZNF681	ENSG00000196172	zf-C2H2	ENSP00000384000;ENSP00000433806;	148213
Homo_sapiens	NFIL3	ENSG00000165030	TF_bZIP	ENSP00000297689;	4783
Homo_sapiens	FOXP3	ENSG00000049768	Fork_head	ENSP00000365380;ENSP00000365372;ENSP00000428952;ENSP00000451208;ENSP00000396415;ENSP00000365369;	50943
Homo_sapiens	CUX2	ENSG00000111249	CUT	ENSP00000261726;	23316
Homo_sapiens	CREB3	ENSG00000107175	TF_bZIP	ENSP00000342136;	10488
Homo_sapiens	ARNT2	ENSG00000172379	bHLH	ENSP00000453792;ENSP00000307479;ENSP00000453651;ENSP00000479393;	9915
Homo_sapiens	MTA3	ENSG00000057935	zf-GATA	ENSP00000385045;ENSP00000385823;ENSP00000384249;ENSP00000383973;ENSP00000391455;ENSP00000386763;ENSP00000385241;	57504
Homo_sapiens	AEBP2	ENSG00000139154	zf-C2H2	ENSP00000354267;ENSP00000381840;ENSP00000437983;ENSP00000444255;ENSP00000266508;	121536
Homo_sapiens	TEAD4	ENSG00000197905	TEA	ENSP00000444528;ENSP00000352926;ENSP00000438453;ENSP00000351184;ENSP00000411475;	7004
Homo_sapiens	ZNF250	ENSG00000196150	zf-C2H2	ENSP00000292579;ENSP00000393442;	58500
Homo_sapiens	FOXD2	ENSG00000186564	Fork_head	ENSP00000335493;	2306
Homo_sapiens	JAZF1	ENSG00000153814	zf-C2H2	ENSP00000283928;	221895
Homo_sapiens	MYRFL	ENSG00000166268	NDT80/PhoG	ENSP00000449598;ENSP00000448753;	196446
Homo_sapiens	THAP1	ENSG00000131931	THAP	ENSP00000254250;ENSP00000433912;	55145
Homo_sapiens	ZNF578	ENSG00000258405	zf-C2H2	ENSP00000459216;	147660
Homo_sapiens	ZNF461	ENSG00000197808	zf-C2H2	ENSP00000479057;ENSP00000467931;ENSP00000479585;ENSP00000353515;	92283
Homo_sapiens	IKZF3	ENSG00000161405	zf-C2H2	ENSP00000420463;ENSP00000341977;ENSP00000462791;ENSP00000367194;ENSP00000345622;ENSP00000344544;ENSP00000403776;ENSP00000367179;ENSP00000438972;ENSP00000463505;ENSP00000344471;	22806
Homo_sapiens	FOXJ2	ENSG00000065970	Fork_head	ENSP00000403411;ENSP00000162391;	55810
Homo_sapiens	AC187653.1	ENSG00000248767	Fork_head	ENSP00000492766;	100288524
Homo_sapiens	ZNF788	ENSG00000214189	zf-C2H2	ENSP00000380866;	-
Homo_sapiens	ZNF708	ENSG00000182141	zf-C2H2	ENSP00000469961;ENSP00000349401;	7562
Homo_sapiens	TERB1	ENSG00000249961	MYB	ENSP00000462883;ENSP00000463762;	283847
Homo_sapiens	ZFP92	ENSG00000189420	zf-C2H2	ENSP00000462054;	139735
Homo_sapiens	IRF8	ENSG00000140968	IRF	ENSP00000455784;ENSP00000456992;ENSP00000455048;ENSP00000268638;ENSP00000458047;ENSP00000455816;	3394
Homo_sapiens	ZNF705D	ENSG00000215343	zf-C2H2	ENSP00000445477;ENSP00000382957;	728957
Homo_sapiens	MXD3	ENSG00000213347	bHLH	ENSP00000425029;ENSP00000389716;ENSP00000416921;ENSP00000421463;ENSP00000401867;	83463
Homo_sapiens	ZNF506	ENSG00000081665	zf-C2H2	ENSP00000440625;ENSP00000468150;ENSP00000468206;ENSP00000408892;ENSP00000393835;	440515
Homo_sapiens	RHOXF2	ENSG00000131721	Homeobox	ENSP00000360441;	84528
Homo_sapiens	NHLH2	ENSG00000177551	bHLH	ENSP00000322087;ENSP00000358519;ENSP00000405062;	4808
Homo_sapiens	STAT5B	ENSG00000173757	STAT	ENSP00000293328;	6777
Homo_sapiens	ZNF490	ENSG00000188033	zf-C2H2	ENSP00000311521;ENSP00000404112;	57474
Homo_sapiens	ZNF516	ENSG00000101493	zf-C2H2	ENSP00000478712;ENSP00000446211;ENSP00000394757;	9658
Homo_sapiens	NFKB2	ENSG00000077150	RHD	ENSP00000410256;ENSP00000471586;ENSP00000358983;ENSP00000189444;	4791
Homo_sapiens	ZNF99	ENSG00000213973	zf-C2H2	ENSP00000380293;ENSP00000472969;	7652
Homo_sapiens	ESR1	ENSG00000091831	ESR-like	ENSP00000384064;ENSP00000401995;ENSP00000342630;ENSP00000394721;ENSP00000206249;ENSP00000405330;ENSP00000387500;	2099
Homo_sapiens	DMRTA2	ENSG00000142700	DM	ENSP00000383909;ENSP00000399370;	63950
Homo_sapiens	INSM1	ENSG00000173404	zf-C2H2	ENSP00000312631;	3642
Homo_sapiens	SOX5	ENSG00000134532	HMG	ENSP00000439832;ENSP00000398273;ENSP00000443520;ENSP00000441973;ENSP00000379328;ENSP00000370788;ENSP00000493866;ENSP00000437487;	6660
Homo_sapiens	TBX18	ENSG00000112837	T-box	ENSP00000358677;ENSP00000475498;ENSP00000476137;ENSP00000475873;	9096
Homo_sapiens	HNF4G	ENSG00000164749	RXR-like	ENSP00000346339;ENSP00000379701;	3174
Homo_sapiens	ATF1	ENSG00000123268	TF_bZIP	ENSP00000262053;	466
Homo_sapiens	SCRT2	ENSG00000215397	zf-C2H2	ENSP00000246104;	85508
Homo_sapiens	NKX1-2	ENSG00000229544	Homeobox	ENSP00000451945;	390010
Homo_sapiens	ZNF384	ENSG00000126746	zf-C2H2	ENSP00000473311;ENSP00000354592;ENSP00000348018;ENSP00000412911;ENSP00000321650;ENSP00000399572;ENSP00000380019;	171017
Homo_sapiens	PLAGL2	ENSG00000126003	zf-C2H2	ENSP00000246229;	5326
Homo_sapiens	POU4F2	ENSG00000151615	Pou	ENSP00000281321;	5458
Homo_sapiens	NANOG	ENSG00000111704	Homeobox	ENSP00000435288;ENSP00000444434;ENSP00000229307;	79923
Homo_sapiens	ZNF81	ENSG00000197779	zf-C2H2	ENSP00000341151;ENSP00000366153;	347344
Homo_sapiens	ZNF497	ENSG00000174586	zf-C2H2	ENSP00000311183;ENSP00000402815;	162968
Homo_sapiens	NR0B2	ENSG00000131910	Miscellaneous	ENSP00000254227;	8431
Homo_sapiens	AC010487.3	ENSG00000283088	zf-C2H2	ENSP00000489045;	-
Homo_sapiens	AC004080.3	ENSG00000257184	Homeobox	ENSP00000421799;	-
Homo_sapiens	ZNF135	ENSG00000176293	zf-C2H2	ENSP00000321406;ENSP00000369437;ENSP00000427691;ENSP00000441410;ENSP00000422074;	7694
Homo_sapiens	RELB	ENSG00000104856	RHD	ENSP00000423287;ENSP00000221452;ENSP00000485826;	5971
Homo_sapiens	GTF2IRD1	ENSG00000006704	GTF2I	ENSP00000265755;ENSP00000417909;ENSP00000418383;ENSP00000397566;ENSP00000408477;	9569
Homo_sapiens	CUX1	ENSG00000257923	CUT	ENSP00000451558;ENSP00000446630;ENSP00000292535;ENSP00000447373;ENSP00000496653;ENSP00000450125;ENSP00000353401;ENSP00000494610;	1523
Homo_sapiens	ZNF207	ENSG00000010244	Others	-	7756
Homo_sapiens	LTF	ENSG00000012223	Others	-	4057
Homo_sapiens	PRDM11	ENSG00000019485	Others	-	56981
Homo_sapiens	BCLAF1	ENSG00000029363	Others	-	9774
Homo_sapiens	TFB1M	ENSG00000029639	Others	-	51106
Homo_sapiens	ZNF280C	ENSG00000056277	Others	-	55609
Homo_sapiens	PARP12	ENSG00000059378	Others	-	64761
Homo_sapiens	GPBP1	ENSG00000062194	Others	-	65056
Homo_sapiens	RFXANK	ENSG00000064490	Others	-	8625
Homo_sapiens	MLLT10	ENSG00000078403	Others	-	8028
Homo_sapiens	KHSRP	ENSG00000088247	Others	-	8570
Homo_sapiens	HIF1A	ENSG00000100644	Others	-	3091
Homo_sapiens	ADNP2	ENSG00000101544	Others	-	22850
Homo_sapiens	CENPT	ENSG00000102901	Others	-	80152
Homo_sapiens	CAPN15	ENSG00000103326	Others	-	6650
Homo_sapiens	GABPB1	ENSG00000104064	Others	-	2553
Homo_sapiens	MYEF2	ENSG00000104177	Others	-	50804
Homo_sapiens	TAX1BP1	ENSG00000106052	Others	-	8887
Homo_sapiens	AKNA	ENSG00000106948	Others	-	80709
Homo_sapiens	CREBL2	ENSG00000111269	Others	-	1389
Homo_sapiens	CENPA	ENSG00000115163	Others	-	1058
Homo_sapiens	CEBPZ	ENSG00000115816	Others	-	10153
Homo_sapiens	PLEK	ENSG00000115956	Others	-	5341
Homo_sapiens	EPAS1	ENSG00000116016	Others	-	2034
Homo_sapiens	SFPQ	ENSG00000116560	Others	-	6421
Homo_sapiens	GON4L	ENSG00000116580	Others	-	54856
Homo_sapiens	PHTF1	ENSG00000116793	Others	-	10745
Homo_sapiens	BLZF1	ENSG00000117475	Others	-	8548
Homo_sapiens	ZNF706	ENSG00000120963	Others	-	51123
Homo_sapiens	KIAA1549	ENSG00000122778	Others	-	57670
Homo_sapiens	ZNFX1	ENSG00000124201	Others	-	57169
Homo_sapiens	SLC2A4RG	ENSG00000125520	Others	-	56731
Homo_sapiens	RBCK1	ENSG00000125826	Others	-	10616
Homo_sapiens	YEATS4	ENSG00000127337	Others	-	8089
Homo_sapiens	CASZ1	ENSG00000130940	Others	-	54897
Homo_sapiens	CC2D1A	ENSG00000132024	Others	-	54862
Homo_sapiens	ZNF414	ENSG00000133250	Others	-	84330
Homo_sapiens	XPA	ENSG00000136936	Others	-	7507
Homo_sapiens	TCF19	ENSG00000137310	Others	-	6941
Homo_sapiens	ZNF280D	ENSG00000137871	Others	-	54816
Homo_sapiens	PREB	ENSG00000138073	Others	-	10113
Homo_sapiens	SMARCAL1	ENSG00000138375	Others	-	50485
Homo_sapiens	CARF	ENSG00000138380	Others	-	79800
Homo_sapiens	TCF25	ENSG00000141002	Others	-	22980
Homo_sapiens	ZNF750	ENSG00000141579	Others	-	79755
Homo_sapiens	GABPB2	ENSG00000143458	Others	-	126626
Homo_sapiens	TMF1	ENSG00000144747	Others	-	7110
Homo_sapiens	LYAR	ENSG00000145220	Others	-	55646
Homo_sapiens	PURB	ENSG00000146676	Others	-	5814
Homo_sapiens	CIZ1	ENSG00000148337	Others	-	25792
Homo_sapiens	ANKRD30A	ENSG00000148513	Others	-	91074
Homo_sapiens	THYN1	ENSG00000151500	Others	-	29087
Homo_sapiens	SETBP1	ENSG00000152217	Others	-	26040
Homo_sapiens	AHCTF1	ENSG00000153207	Others	-	25909
Homo_sapiens	ELMSAN1	ENSG00000156030	Others	-	91748
Homo_sapiens	GATAD1	ENSG00000157259	Others	-	57798
Homo_sapiens	SON	ENSG00000159140	Others	-	6651
Homo_sapiens	GPBP1L1	ENSG00000159592	Others	-	60313
Homo_sapiens	ZNF326	ENSG00000162664	Others	-	284695
Homo_sapiens	SPZ1	ENSG00000164299	Others	-	84654
Homo_sapiens	FAM170A	ENSG00000164334	Others	-	340069
Homo_sapiens	CREBRF	ENSG00000164463	Others	-	153222
Homo_sapiens	ZNF704	ENSG00000164684	Others	-	619279
Homo_sapiens	ZNF503	ENSG00000165655	Others	-	84858
Homo_sapiens	RAG1	ENSG00000166349	Others	-	5896
Homo_sapiens	PHB	ENSG00000167085	Others	-	5245
Homo_sapiens	TET2	ENSG00000168769	Others	-	54790
Homo_sapiens	ZNF608	ENSG00000168916	Others	-	57507
Homo_sapiens	ZNF280A	ENSG00000169548	Others	-	129025
Homo_sapiens	CENPX	ENSG00000169689	Others	-	201254
Homo_sapiens	CNBP	ENSG00000169714	Others	-	7555
Homo_sapiens	NFRKB	ENSG00000170322	Others	-	4798
Homo_sapiens	ZNF318	ENSG00000171467	Others	-	24149
Homo_sapiens	PURG	ENSG00000172733	Others	-	29942
Homo_sapiens	CENPS	ENSG00000175279	Others	-	378708
Homo_sapiens	MAF1	ENSG00000179632	Others	-	84232
Homo_sapiens	ZNF609	ENSG00000180357	Others	-	23060
Homo_sapiens	DMRTC1B	ENSG00000184911	Others	-	728656
Homo_sapiens	PURA	ENSG00000185129	Others	-	5813
Homo_sapiens	NKRF	ENSG00000186416	Others	-	55922
Homo_sapiens	ZNF395	ENSG00000186918	Others	-	55893
Homo_sapiens	PLSCR1	ENSG00000188313	Others	-	5359
Homo_sapiens	ZGPAT	ENSG00000197114	Others	-	84619
Homo_sapiens	ZNF720	ENSG00000197302	Others	-	107983990
Homo_sapiens	ZNF511	ENSG00000198546	Others	-	118472
Homo_sapiens	L3MBTL3	ENSG00000198945	Others	-	84456
Homo_sapiens	CPEB1	ENSG00000214575	Others	-	64506
Homo_sapiens	ZNF487	ENSG00000243660	Others	-	642819
Homo_sapiens	NME2	ENSG00000243678	Others	-	4831
Homo_sapiens	ZNF488	ENSG00000265763	Others	-	118738
Homo_sapiens	DMRTC1	ENSG00000269502	Others	-	63947
Homo_sapiens	ZNF280B	ENSG00000275004	Others	-	140883

## Sheet: Table S2
# target genes of transcription factors identified in SDEGs
Transcription factors	Target genes
ARID3A	ATP6V1G1
ARID3A	PHF19
ARID3A	RAB14
ARID3A	GSN
ARID3A	STOM
ARID3A	SCAI
ARID3A	PPP6C
ARID3A	RABEPK
ARID3A	HSPA5
ARID3A	GAPVD1
ARID3A	NAIF1
ARID3A	SLC25A25
ARID3A	PTGES2
ARID3A	CIZ1
ARID3A	TRUB2
ARID3A	COQ4
ARID3A	CCBL1
ARID3A	LRRC8A
ARID3A	FAM73B
ARID3A	NTMT1
ARID3A	C9orf50
ARID3A	ASB6
ARID3A	RAPGEF1
ARID3A	LCN8
ARID3A	TRAF2
ARID3A	FBXW5
ARID3A	C8G
ARID3A	ANAPC2
ARID3A	SSNA1
ARID3A	SLC34A3
ARID3A	STOML2
ARID3A	FAM214B
ARID3A	NPR2
ARID3A	SPAG8
ARID3A	HINT2
ARID3A	TMEM8B
ARID3A	CLTA
ARID3A	ZBTB5
ARID3A	SHB
ARID3A	FXN
ARID3A	KLF9
ARID3A	TMEM2
ARID3A	RFK
ARID3A	GCNT1
ARID3A	FRMD3
ARID3A	UBQLN1
ARID3A	NFIL3
ARID3A	HSD17B3
ARID3A	CDC14B
ARID3A	TDRD7
ARID3A	ALDOB
ARID3A	ABCA1
ARID3A	RAD23B
ARID3A	TMEM245
ARID3A	ALAD
ARID3A	POLE3
ARID3A	C9orf43
ARID3A	RGS3
ARID3A	ZNF618
ARID3A	COL27A1
ARID3A	GSDMD
ARID3A	ZNF623
ARID3A	EXOSC4
ARID3A	GPAA1
ARID3A	CYC1
ARID3A	SHARPIN
ARID3A	MAF1
ARID3A	KIAA1875
ARID3A	CPSF1
ARID3A	SLC39A4
ARID3A	VPS28
ARID3A	ZNF251
ARID3A	ZNF34
ARID3A	KANK1
ARID3A	SPATA6L
ARID3A	PPAPDC2
ARID3A	CDC37L1
ARID3A	AK3
ARID3A	NFIB
ARID3A	TTC39B
ARID3A	HAUS6
ARID3A	DDX58
ARID3A	TOPORS
ARID3A	NDUFB6
ARID3A	BAG1
ARID3A	CHMP5
ARID3A	NFX1
ARID3A	NOL6
ARID3A	UBAP1
ARID3A	PIGO
ARID3A	RDH10
ARID3A	STAU2
ARID3A	SLC7A13
ARID3A	WWP1
ARID3A	NBN
ARID3A	DECR1
ARID3A	MTERF3
ARID3A	PTDSS1
ARID3A	CPQ
ARID3A	LAPTM4B
ARID3A	FBXO43
ARID3A	POLR2K
ARID3A	SPAG1
ARID3A	PABPC1
ARID3A	AZIN1
ARID3A	ZFPM2
ARID3A	OXR1
ARID3A	SNTB1
ARID3A	TBC1D31
ARID3A	TRMT12
ARID3A	RNF139
ARID3A	TRIB1
ARID3A	MYC
ARID3A	FAM49B
ARID3A	NDRG1
ARID3A	ZFAT
ARID3A	TRAPPC9
ARID3A	AGO2
ARID3A	PTK2
ARID3A	ZC3H3
ARID3A	ABCB8
ARID3A	ASIC3
ARID3A	SLC4A2
ARID3A	UBE3C
ARID3A	CLN8
ARID3A	CTSB
ARID3A	NUDT18
ARID3A	LOXL2
ARID3A	DOCK5
ARID3A	PPP2R2A
ARID3A	DPYSL2
ARID3A	CLU
ARID3A	SCARA3
ARID3A	ZNF395
ARID3A	FBXO16
ARID3A	FZD3
ARID3A	HMBOX1
ARID3A	SARAF
ARID3A	LEPROTL1
ARID3A	MBOAT4
ARID3A	PPP2CB
ARID3A	TEX15
ARID3A	ZNF703
ARID3A	ERLIN2
ARID3A	ANK1
ARID3A	RB1CC1
ARID3A	CLVS1
ARID3A	SGK3
ARID3A	NCOA2
ARID3A	RPL7
ARID3A	PCOLCE
ARID3A	CUX1
ARID3A	KMT2E
ARID3A	RINT1
ARID3A	IFRD1
ARID3A	CPED1
ARID3A	WASL
ARID3A	KCP
ARID3A	ATP6V1F
ARID3A	SMO
ARID3A	AHCYL2
ARID3A	NRF1
ARID3A	ZC3HC1
ARID3A	KLHDC10
ARID3A	CHCHD3
ARID3A	AKR1B10
ARID3A	AKR1B15
ARID3A	CALD1
ARID3A	C7orf49
ARID3A	TMEM140
ARID3A	CNOT4
ARID3A	NUP205
ARID3A	C7orf73
ARID3A	CREB3L2
ARID3A	AKR1D1
ARID3A	FAM115A
ARID3A	EZH2
ARID3A	ZNF775
ARID3A	NOS3
ARID3A	ATG9B
ARID3A	GTF2IRD1
ARID3A	GTF2I
ARID3A	RHBDD2
ARID3A	POR
ARID3A	SRRM3
ARID3A	HSPB1
ARID3A	YWHAG
ARID3A	SSC4D
ARID3A	ZP3
ARID3A	RSBN1L
ARID3A	TMEM60
ARID3A	PHTF2
ARID3A	AKAP9
ARID3A	CDK6
ARID3A	ASB4
ARID3A	SLC25A13
ARID3A	LMTK2
ARID3A	ARPC1A
ARID3A	ARPC1B
ARID3A	PDAP1
ARID3A	BUD31
ARID3A	AZGP1
ARID3A	ZKSCAN1
ARID3A	ZSCAN21
ARID3A	ZNF3
ARID3A	COPS6
ARID3A	AGFG2
ARID3A	SAP25
ARID3A	LRCH4
ARID3A	FBXO24
ARID3A	MAFK
ARID3A	EIF3B
ARID3A	SDK1
ARID3A	FOXK1
ARID3A	TNRC18
ARID3A	FBXL18
ARID3A	PMS2
ARID3A	AIMP2
ARID3A	EIF2AK1
ARID3A	USP42
ARID3A	RAC1
ARID3A	C1GALT1
ARID3A	ARL4A
ARID3A	ETV1
ARID3A	TWISTNB
ARID3A	GPNMB
ARID3A	MALSU1
ARID3A	IGF2BP3
ARID3A	KBTBD2
ARID3A	EEPD1
ARID3A	NME8
ARID3A	STK17A
ARID3A	URGCP-MRPS24
ARID3A	URGCP
ARID3A	SBDS
ARID3A	TYW1
ARID3A	MLXIPL
ARID3A	VPS37D
ARID3A	STX1A
ARID3A	CLIP2
ARID3A	ARHGAP18
ARID3A	EPB41L2
ARID3A	AKAP7
ARID3A	TBPL1
ARID3A	SGK1
ARID3A	BCLAF1
ARID3A	TNFAIP3
ARID3A	PERP
ARID3A	NHSL1
ARID3A	CITED2
ARID3A	HIVEP2
ARID3A	AIG1
ARID3A	ADAT2
ARID3A	UTRN
ARID3A	LRP11
ARID3A	AKAP12
ARID3A	RMND1
ARID3A	CCDC170
ARID3A	SNX9
ARID3A	TMEM181
ARID3A	IGF2R
ARID3A	MAP3K4
ARID3A	QKI
ARID3A	SFT2D1
ARID3A	MPC1
ARID3A	PHF10
ARID3A	TCTE3
ARID3A	ERMARD
ARID3A	MICALL2
ARID3A	INTS1
ARID3A	HSP90AB1
ARID3A	SLC35B2
ARID3A	MCM3
ARID3A	ELOVL5
ARID3A	GCLC
ARID3A	DST
ARID3A	PRIM2
ARID3A	PHF3
ARID3A	LMBRD1
ARID3A	EEF1A1
ARID3A	IBTK
ARID3A	SNX14
ARID3A	NDUFAF4
ARID3A	KLHL32
ARID3A	OSTM1
ARID3A	CD164
ARID3A	PPIL6
ARID3A	REV3L
ARID3A	WISP3
ARID3A	TUBE1
ARID3A	FAM229B
ARID3A	FRK
ARID3A	MCM9
ARID3A	ASF1A
ARID3A	MAN1A1
ARID3A	TPD52L1
ARID3A	NCOA7
ARID3A	HINT3
ARID3A	TRMT11
ARID3A	PTPRK
ARID3A	BAK1
ARID3A	LEMD2
ARID3A	MLN
ARID3A	NUDT3
ARID3A	C6orf106
ARID3A	DEF6
ARID3A	PPARD
ARID3A	SLC26A8
ARID3A	MAPK14
ARID3A	CDKN1A
ARID3A	PIM1
ARID3A	TMEM217
ARID3A	CMTR1
ARID3A	CCDC167
ARID3A	ZFAND3
ARID3A	PGC
ARID3A	FRS3
ARID3A	PRICKLE4
ARID3A	PRICKLE4
ARID3A	TOMM6
ARID3A	CCND3
ARID3A	TAF8
ARID3A	GUCA1A
ARID3A	UBR2
ARID3A	PTK7
ARID3A	SRF
ARID3A	GTPBP2
ARID3A	MAD2L1BP
ARID3A	RSPH9
ARID3A	SLC29A1
ARID3A	LSM2
ARID3A	HSPA1L
ARID3A	HSPA1A
ARID3A	HSPA1B
ARID3A	C6orf48
ARID3A	NEU1
ARID3A	SLC44A4
ARID3A	EHMT2
ARID3A	C2
ARID3A	ZBTB12
ARID3A	XXbac-BPG116M5.17
ARID3A	CFB
ARID3A	NELFE
ARID3A	SKIV2L
ARID3A	DXO
ARID3A	STK19
ARID3A	TNXB
ARID3A	TAP2
ARID3A	TAP2
ARID3A	PSMB8
ARID3A	PSMB9
ARID3A	TAP1
ARID3A	XXbac-BPG181M17.5
ARID3A	HLA-DMA
ARID3A	BRD2
ARID3A	COL11A2
ARID3A	RXRB
ARID3A	SLC39A7
ARID3A	HSD17B8
ARID3A	RING1
ARID3A	DDR1
ARID3A	GTF2H4
ARID3A	VARS2
ARID3A	DPCR1
ARID3A	POU5F1
ARID3A	HCG27
ARID3A	AIF1
ARID3A	PRRC2A
ARID3A	BAG6
ARID3A	APOM
ARID3A	C6orf47
ARID3A	GPANK1
ARID3A	CSNK2B
ARID3A	CSNK2B-LY6G5B-1181
ARID3A	LY6G5B
ARID3A	LY6G5C
ARID3A	ABHD16A
ARID3A	XXbac-BPG32J3.20
ARID3A	LY6G6F
ARID3A	XXbac-BPG32J3.19
ARID3A	LY6G6E
ARID3A	LY6G6D
ARID3A	C6orf25
ARID3A	LY6G6C
ARID3A	DDAH2
ARID3A	CLIC1
ARID3A	MSH5
ARID3A	MSH5-SAPCD1
ARID3A	VWA7
ARID3A	VARS
ARID3A	HIST1H4G
ARID3A	HIST1H3F
ARID3A	HIST1H2BH
ARID3A	HIST1H3G
ARID3A	HIST1H2BI
ARID3A	HIST1H4H
ARID3A	BTN3A2
ARID3A	HMGN4
ARID3A	HIST1H2BL
ARID3A	HIST1H2AI
ARID3A	HIST1H3H
ARID3A	HIST1H2AJ
ARID3A	HIST1H2BM
ARID3A	HIST1H4J
ARID3A	HIST1H4K
ARID3A	HIST1H2BN
ARID3A	HIST1H2AK
ARID3A	ZSCAN31
ARID3A	ZKSCAN3
ARID3A	MOG
ARID3A	HLA-E
ARID3A	GNL1
ARID3A	PRR3
ARID3A	DHX16
ARID3A	PPP1R18
ARID3A	NRM
ARID3A	MDC1
ARID3A	TUBB
ARID3A	FLOT1
ARID3A	IER3
ARID3A	TUBB2A
ARID3A	SLC22A23
ARID3A	PXDC1
ARID3A	PRPF4B
ARID3A	RREB1
ARID3A	BLOC1S5
ARID3A	EEF1E1-BLOC1S5
ARID3A	EEF1E1
ARID3A	HIVEP1
ARID3A	SIRT5
ARID3A	NOL7
ARID3A	JARID2
ARID3A	DTNBP1
ARID3A	ATXN1
ARID3A	E2F3
ARID3A	CDKAL1
ARID3A	HIST1H1A
ARID3A	HIST1H3A
ARID3A	HIST1H4A
ARID3A	HIST1H4B
ARID3A	HIST1H3B
ARID3A	HIST1H2AB
ARID3A	HIST1H2BB
ARID3A	HIST1H3C
ARID3A	HIST1H1C
ARID3A	HFE
ARID3A	HIST1H4C
ARID3A	HIST1H1T
ARID3A	HIST1H2BC
ARID3A	HIST1H2AC
ARID3A	DCTN4
ARID3A	CCDC69
ARID3A	SLC36A1
ARID3A	ATOX1
ARID3A	RP11-54C4.3
ARID3A	G3BP1
ARID3A	CLINT1
ARID3A	SLU7
ARID3A	PTTG1
ARID3A	STK10
ARID3A	DUSP1
ARID3A	C5orf47
ARID3A	CLTB
ARID3A	FAF2
ARID3A	LMAN2
ARID3A	RGS14
ARID3A	PFN3
ARID3A	F12
ARID3A	GRK6
ARID3A	PDLIM7
ARID3A	CBY3
ARID3A	CANX
ARID3A	SQSTM1
ARID3A	OR2V2
ARID3A	TRIM7
ARID3A	GMDS
ARID3A	SERPINB1
ARID3A	NQO2
ARID3A	RIPK1
ARID3A	BPHL
ARID3A	DMGDH
ARID3A	LYSMD3
ARID3A	GPR98
ARID3A	FAM172A
ARID3A	ELL2
ARID3A	CAST
ARID3A	CHD1
ARID3A	PJA2
ARID3A	ALDH7A1
ARID3A	LMNB1
ARID3A	HINT1
ARID3A	LYRM7
ARID3A	RAPGEF6
ARID3A	C5orf56
ARID3A	IL5
ARID3A	SEPT8
ARID3A	SOWAHA
ARID3A	SHROOM1
ARID3A	GDF9
ARID3A	UQCRQ
ARID3A	HNRNPA0
ARID3A	CDC25C
ARID3A	FAM53C
ARID3A	KDM3B
ARID3A	CYSTM1
ARID3A	DIAPH1
ARID3A	NDFIP1
ARID3A	PRELID2
ARID3A	FBXO38
ARID3A	ABLIM3
ARID3A	MAML3
ARID3A	TMEM192
ARID3A	CBR4
ARID3A	NEK1
ARID3A	CLCN3
ARID3A	WWC2
ARID3A	ING2
ARID3A	IRF2
ARID3A	TLR3
ARID3A	FAT1
ARID3A	NADK2
ARID3A	SLC1A3
ARID3A	TTC33
ARID3A	PRKAA1
ARID3A	AC008810.1
ARID3A	RPL37
ARID3A	CARD6
ARID3A	SEPP1
ARID3A	ZNF131
ARID3A	DHX29
ARID3A	SKIV2L2
ARID3A	MAST4
ARID3A	PIK3R1
ARID3A	MRPS27
ARID3A	FCHO2
ARID3A	ENC1
ARID3A	HEXB
ARID3A	HMGCR
ARID3A	IQGAP2
ARID3A	ARSB
ARID3A	EXOC1
ARID3A	ANKRD17
ARID3A	CXCL2
ARID3A	MTHFD2L
ARID3A	USO1
ARID3A	SCARB2
ARID3A	FAM47E
ARID3A	FAM47E-STBD1
ARID3A	CNOT6L
ARID3A	SEC31A
ARID3A	THAP9
ARID3A	LIN54
ARID3A	FAM175A
ARID3A	AGPAT9
ARID3A	C4orf36
ARID3A	AFF1
ARID3A	PDLIM5
ARID3A	METAP1
ARID3A	SLC39A8
ARID3A	SLC9B2
ARID3A	BDH2
ARID3A	CENPE
ARID3A	ELOVL6
ARID3A	AP1AR
ARID3A	TIFA
ARID3A	LARP1B
ARID3A	PGRMC2
ARID3A	JADE1
ARID3A	ELF2
ARID3A	MGST2
ARID3A	TMEM14E
ARID3A	RAP2B
ARID3A	CCNL1
ARID3A	NCEH1
ARID3A	ECT2
ARID3A	ZNF639
ARID3A	ABCC5
ARID3A	TMEM41A
ARID3A	IGF2BP2
ARID3A	BCL6
ARID3A	UTS2B
ARID3A	CCDC50
ARID3A	TMEM44
ARID3A	XXYLT1
ARID3A	NCBP2
ARID3A	BDH1
ARID3A	FYTTD1
ARID3A	AC093323.1
ARID3A	S100P
ARID3A	MRFAP1L1
ARID3A	BLOC1S4
ARID3A	TBC1D14
ARID3A	PI4K2B
ARID3A	STIM2
ARID3A	TBC1D1
ARID3A	WDR19
ARID3A	OCIAD1
ARID3A	DCUN1D4
ARID3A	SRD5A3
ARID3A	CLOCK
ARID3A	ATXN7
ARID3A	PSMD6
ARID3A	UBA3
ARID3A	ARL6IP5
ARID3A	FOXP1
ARID3A	GXYLT2
ARID3A	ROBO1
ARID3A	GBE1
ARID3A	CGGBP1
ARID3A	ST3GAL6
ARID3A	NFKBIZ
ARID3A	PHLDB2
ARID3A	ZBTB20
ARID3A	GSK3B
ARID3A	FSTL1
ARID3A	RABL3
ARID3A	GTF2E1
ARID3A	ITGB5
ARID3A	ATP2C1
ARID3A	ACAD11
ARID3A	UBA5
ARID3A	TOPBP1
ARID3A	STAG1
ARID3A	CEP70
ARID3A	PXYLP1
ARID3A	ZBTB38
ARID3A	TM4SF1
ARID3A	WWTR1
ARID3A	SIAH2
ARID3A	MBNL1
ARID3A	PDCD6IP
ARID3A	CTNNB1
ARID3A	ACKR2
ARID3A	CYP8B1
ARID3A	ANO10
ARID3A	LARS2
ARID3A	LIMD1
ARID3A	SACM1L
ARID3A	CCDC12
ARID3A	NBEAL2
ARID3A	PTPN23
ARID3A	SCAP
ARID3A	ELP6
ARID3A	MAP4
ARID3A	PLXNB1
ARID3A	CCDC51
ARID3A	TMA7
ARID3A	TREX1
ARID3A	LAMB2
ARID3A	DAG1
ARID3A	MON1A
ARID3A	CHDH
ARID3A	SELK
ARID3A	ARHGEF3
ARID3A	ARF4
ARID3A	ABHD6
ARID3A	RPP14
ARID3A	RPP14
ARID3A	KCTD6
ARID3A	ACOX2
ARID3A	C1QTNF6
ARID3A	RAC2
ARID3A	CARD10
ARID3A	CDC42EP1
ARID3A	LGALS2
ARID3A	SUN2
ARID3A	APOBEC3C
ARID3A	APOBEC3D
ARID3A	TNRC6B
ARID3A	TEF
ARID3A	TOB2
ARID3A	POLR3H
ARID3A	CSDC2
ARID3A	PMM1
ARID3A	UPK3A
ARID3A	BHLHE40
ARID3A	ARL8B
ARID3A	MTMR14
ARID3A	BRPF1
ARID3A	TATDN2
ARID3A	TSEN2
ARID3A	RAF1
ARID3A	IQSEC1
ARID3A	CAPN7
ARID3A	HACL1
ARID3A	BTD
ARID3A	ANKRD28
ARID3A	EFHB
ARID3A	RAB5A
ARID3A	TGFBR2
ARID3A	TBX1
ARID3A	ARVCF
ARID3A	RTN4R
ARID3A	KLHL22
ARID3A	MED15
ARID3A	CRKL
ARID3A	YDJC
ARID3A	CCDC116
ARID3A	SDF2L1
ARID3A	PPIL2
ARID3A	PPM1F
ARID3A	TOP3B
ARID3A	RSPH14
ARID3A	GNAZ
ARID3A	RAB36
ARID3A	BCR
ARID3A	CABIN1
ARID3A	CCDC117
ARID3A	ZNRF3
ARID3A	LIMK2
ARID3A	DEPDC5
ARID3A	BPIFC
ARID3A	FBXO7
ARID3A	SYN3
ARID3A	TOM1
ARID3A	HMOX1
ARID3A	MCM5
ARID3A	RBFOX2
ARID3A	TST
ARID3A	MPST
ARID3A	COL9A3
ARID3A	TCFL5
ARID3A	DIDO1
ARID3A	GID8
ARID3A	SLC17A9
ARID3A	PTK6
ARID3A	ARFRP1
ARID3A	ZGPAT
ARID3A	LIME1
ARID3A	RP4-583P15.14
ARID3A	SLC2A4RG
ARID3A	UCKL1
ARID3A	ZNF512B
ARID3A	SAMD10
ARID3A	PRPF6
ARID3A	MRPL39
ARID3A	BACH1
ARID3A	CRYZL1
ARID3A	ITSN1
ARID3A	RUNX1
ARID3A	DYRK1A
ARID3A	C2CD2
ARID3A	FTCD
ARID3A	MICAL3
ARID3A	SLC25A1
ARID3A	HIRA
ARID3A	C22orf39
ARID3A	MRPL40
ARID3A	SEPT5
ARID3A	GP1BB
ARID3A	RBPJL
ARID3A	SDC4
ARID3A	SYS1
ARID3A	SYS1-DBNDD2
ARID3A	TP53TG5
ARID3A	SPATA25
ARID3A	NEURL2
ARID3A	CTSA
ARID3A	PLTP
ARID3A	PCIF1
ARID3A	OCSTAMP
ARID3A	SLC13A3
ARID3A	SLC9A8
ARID3A	SPATA2
ARID3A	RNF114
ARID3A	SNAI1
ARID3A	UBE2V1
ARID3A	TMEM189-UBE2V1
ARID3A	TMEM189
ARID3A	CEBPB
ARID3A	PTPN1
ARID3A	BCAS4
ARID3A	ATP9A
ARID3A	ZNF217
ARID3A	CYP24A1
ARID3A	STX16
ARID3A	STX16-NPEPL1
ARID3A	LAMA5
ARID3A	MRGBP
ARID3A	OGFR
ARID3A	ID1
ARID3A	BCL2L1
ARID3A	TPX2
ARID3A	ASXL1
ARID3A	NOL4L
ARID3A	E2F1
ARID3A	PXMP4
ARID3A	ZNF341
ARID3A	PIGU
ARID3A	NCOA6
ARID3A	TP53INP2
ARID3A	GGT7
ARID3A	ACSS2
ARID3A	GSS
ARID3A	EIF6
ARID3A	FAM83C
ARID3A	UQCC1
ARID3A	GDF5
ARID3A	CEP250
ARID3A	TGIF2
ARID3A	TGIF2-C20orf24
ARID3A	C20orf24
ARID3A	RBL1
ARID3A	MROH8
ARID3A	RPN2
ARID3A	BLCAP
ARID3A	NNAT
ARID3A	TGM2
ARID3A	LPIN3
ARID3A	SERINC3
ARID3A	PSMF1
ARID3A	SNPH
ARID3A	SDCBP2
ARID3A	NSFL1C
ARID3A	SIRPB2
ARID3A	PTPRA
ARID3A	LZTS3;
ARID3A	DDRGK1
ARID3A	ITPA
ARID3A	SMOX
ARID3A	ADRA1D
ARID3A	TMEM230
ARID3A	PCNA
ARID3A	CDS2
ARID3A	CRLS1
ARID3A	TMX4
ARID3A	MKKS
ARID3A	SLX4IP
ARID3A	JAG1
ARID3A	KIF16B
ARID3A	BFSP1
ARID3A	DSTN
ARID3A	RRBP1
ARID3A	BANF2
ARID3A	PET117
ARID3A	NAA20
ARID3A	XRN2
ARID3A	NXT1
ARID3A	GZF1
ARID3A	HM13
ARID3A	MREG
ARID3A	PECR
ARID3A	GPBAR1
ARID3A	AAMP
ARID3A	PNKD
ARID3A	TMBIM1
ARID3A	CATIP
ARID3A	SLC11A1
ARID3A	CTDSP1
ARID3A	DNPEP
ARID3A	STK11IP
ARID3A	IRS1
ARID3A	RHBDD1
ARID3A	AGFG1
ARID3A	CAB39
ARID3A	C2orf72
ARID3A	PSMD1
ARID3A	ARMC9
ARID3A	PTMA
ARID3A	HES6
ARID3A	PER2
ARID3A	TRAF3IP1
ARID3A	HDAC4
ARID3A	RNPEPL1
ARID3A	GPR35
ARID3A	HDLBP
ARID3A	SEPT2
ARID3A	FARP2
ARID3A	NRSN2
ARID3A	TRIB3
ARID3A	PKP4
ARID3A	BAZ2B
ARID3A	COBLL1
ARID3A	SSB
ARID3A	METTL5
ARID3A	UBR3
ARID3A	ITGA6
ARID3A	SP3
ARID3A	NFE2L2
ARID3A	ITGAV
ARID3A	TFPI
ARID3A	ANKAR
ARID3A	OSGEPL1
ARID3A	ORMDL1
ARID3A	PMS1
ARID3A	HIBCH
ARID3A	INPP1
ARID3A	MFSD6
ARID3A	STAT1
ARID3A	STAT4
ARID3A	NABP1
ARID3A	DNAH7
ARID3A	SPATS2L
ARID3A	AC007163.2
ARID3A	CLK1
ARID3A	FAM126B
ARID3A	NDUFB3
ARID3A	CFLAR
ARID3A	ICA1L
ARID3A	METTL21A
ARID3A	CNOT11
ARID3A	RNF149
ARID3A	LIMS1
ARID3A	BUB1
ARID3A	ZC3H8
ARID3A	ZC3H6
ARID3A	CHCHD5
ARID3A	SLC20A1
ARID3A	NT5DC4
ARID3A	CKAP2L
ARID3A	IL1RN
ARID3A	PSD4
ARID3A	PAX8
ARID3A	EPB41L5
ARID3A	RALB
ARID3A	CLASP1
ARID3A	GYPC
ARID3A	MAP3K2
ARID3A	PROC
ARID3A	HS6ST1
ARID3A	PLEKHB2
ARID3A	UBXN4
ARID3A	HNMT
ARID3A	STAM2
ARID3A	PRPF40A
ARID3A	ARL6IP6
ARID3A	NR4A2
ARID3A	ACVR1
ARID3A	UPP2
ARID3A	CCDC148
ARID3A	C2orf81
ARID3A	WDR54
ARID3A	RTKN
ARID3A	MRPL19
ARID3A	TRABD2A
ARID3A	TMSB10
ARID3A	KCMF1
ARID3A	GGCX
ARID3A	VAMP8
ARID3A	VAMP5
ARID3A	CHMP3
ARID3A	RNF103-CHMP3
ARID3A	RNF103
ARID3A	KRCC1
ARID3A	TMEM127
ARID3A	CIAO1
ARID3A	SNRNP200
ARID3A	CNNM3
ARID3A	ANKRD23
ARID3A	ANKRD39
ARID3A	SEMA4C
ARID3A	FAM178B
ARID3A	TSGA10
ARID3A	C2orf15
ARID3A	C2orf15
ARID3A	LIPT1
ARID3A	RP11-38C17.1
ARID3A	MITD1
ARID3A	MRPL30
ARID3A	TBC1D8
ARID3A	DPY30
ARID3A	HNRNPLL
ARID3A	SOS1
ARID3A	CDKL4
ARID3A	MAP4K3
ARID3A	HAAO
ARID3A	ZFP36L2
ARID3A	THADA
ARID3A	LRPPRC
ARID3A	PPM1B
ARID3A	PRKCE
ARID3A	EPAS1
ARID3A	ATP6V1E2
ARID3A	RHOQ
ARID3A	SPTBN1
ARID3A	RTN4
ARID3A	WDPCP
ARID3A	UGP2
ARID3A	SERTAD2
ARID3A	SPRED2
ARID3A	MEIS1
ARID3A	AAK1
ARID3A	ANXA4
ARID3A	GMCL1
ARID3A	PCBP1
ARID3A	C2orf42
ARID3A	TIA1
ARID3A	PCYOX1
ARID3A	RAB11FIP5
ARID3A	DCTN1
ARID3A	LPIN1
ARID3A	RDH14
ARID3A	TTC32
ARID3A	LAPTM4A
ARID3A	RHOB
ARID3A	HS1BP3
ARID3A	GDF7
ARID3A	ATAD2B
ARID3A	UBXN2A
ARID3A	MFSD2B
ARID3A	FKBP1B
ARID3A	SF3B6
ARID3A	FAM228B
ARID3A	TP53I3
ARID3A	NCOA1
ARID3A	PTRHD1
ARID3A	CENPO
ARID3A	ADCY3
ARID3A	DTNB
ARID3A	RAB10
ARID3A	GPR113
ARID3A	EPT1
ARID3A	GTF3C2
ARID3A	SNX17
ARID3A	ZNF513
ARID3A	PPM1G
ARID3A	NRBP1
ARID3A	KRTCAP3
ARID3A	PLB1
ARID3A	MEMO1
ARID3A	PRMT1
ARID3A	VRK3
ARID3A	VSIG10L
ARID3A	ETFB
ARID3A	CLDND2
ARID3A	NKG7
ARID3A	LENG1
ARID3A	TMC4
ARID3A	MBOAT7
ARID3A	TSEN34
ARID3A	RPS9
ARID3A	LILRB3
ARID3A	DNAAF3
ARID3A	PTPRH
ARID3A	SBK3
ARID3A	ZNF784
ARID3A	ZNF580
ARID3A	ZNF581
ARID3A	CCDC106
ARID3A	U2AF2
ARID3A	EPN1
ARID3A	ZNF787
ARID3A	TRIM28
ARID3A	ID2
ARID3A	ASAP2
ARID3A	ADAM17
ARID3A	YWHAQ
ARID3A	TAF1B
ARID3A	C2orf50
ARID3A	E2F6
ARID3A	OPA3
ARID3A	EML2
ARID3A	C19orf83
ARID3A	GIPR
ARID3A	SNRPD2
ARID3A	QPCTL
ARID3A	FBXO46
ARID3A	RSPH6A
ARID3A	SYMPK
ARID3A	FOXA3
ARID3A	IRF2BP1
ARID3A	PPP5C
ARID3A	PPP5D1
ARID3A	CALM3
ARID3A	AP2S1
ARID3A	ARHGAP35
ARID3A	NPAS1
ARID3A	TMEM160
ARID3A	ZC3H4
ARID3A	BBC3
ARID3A	CCDC9
ARID3A	SULT2B1
ARID3A	DBP
ARID3A	CA11
ARID3A	NTN5
ARID3A	MAMSTR
ARID3A	RASIP1
ARID3A	FCGRT
ARID3A	IRF3
ARID3A	BCL2L12
ARID3A	AKT2
ARID3A	LTBP4
ARID3A	FKSG66
ARID3A	EGLN2
ARID3A	HNRNPUL1
ARID3A	CTC-435M10.3
ARID3A	TMEM91
ARID3A	RABAC1
ARID3A	GRIK5
ARID3A	DEDD2
ARID3A	ZNF526
ARID3A	GSK3A
ARID3A	AC006486.9
ARID3A	ERF
ARID3A	CIC
ARID3A	PAFAH1B3
ARID3A	PRR19
ARID3A	TMEM145
ARID3A	MEGF8
ARID3A	LIPE
ARID3A	CXCL17
ARID3A	BCAM
ARID3A	PPP1R37
ARID3A	PPP1R13L
ARID3A	CD3EAP
ARID3A	ERCC1
ARID3A	FOSB
ARID3A	RTN2
ARID3A	PPM1N
ARID3A	VASP
ARID3A	MRPL34
ARID3A	JUND
ARID3A	LSM4
ARID3A	PGPEP1
ARID3A	GDF15
ARID3A	LRRC25
ARID3A	FKBP8
ARID3A	KXD1
ARID3A	C19orf60
ARID3A	ANKRD27
ARID3A	RGS9BP
ARID3A	LRFN3
ARID3A	THAP8
ARID3A	WDR62
ARID3A	SPINT2
ARID3A	PPP1R14A
ARID3A	YIF1B
ARID3A	KCNK6
ARID3A	EIF3K
ARID3A	ACTN4
ARID3A	ECH1
ARID3A	HNRNPL
ARID3A	RINL
ARID3A	SIRT2
ARID3A	FBXO17
ARID3A	SAMD4B
ARID3A	PAF1
ARID3A	MED29
ARID3A	ZFP36
ARID3A	PLEKHG2
ARID3A	RAB3D
ARID3A	TMEM205
ARID3A	CCDC159
ARID3A	LPPR2
ARID3A	SWSAP1
ARID3A	EPOR
ARID3A	ECSIT
ARID3A	CNN1
ARID3A	ELOF1
ARID3A	ZNF627
ARID3A	ZNF700
ARID3A	ZNF763
ARID3A	ZNF709
ARID3A	ZNF564
ARID3A	CCDC130
ARID3A	MRI1
ARID3A	ZSWIM4
ARID3A	PRKACA
ARID3A	ASF1B
ARID3A	TECR
ARID3A	NDUFB7
ARID3A	CLEC17A
ARID3A	TPM4
ARID3A	RAB8A
ARID3A	USE1
ARID3A	OCEL1
ARID3A	NR2F6
ARID3A	AC010646.3
ARID3A	USHBP1
ARID3A	ANKLE1
ARID3A	ZNF556
ARID3A	ZNF57
ARID3A	ZNF77
ARID3A	PIP5K1C
ARID3A	TJP3
ARID3A	SH3GL1
ARID3A	CHAF1A
ARID3A	UBXN6
ARID3A	TNFAIP8L1
ARID3A	DPP9
ARID3A	RFX2
ARID3A	C3
ARID3A	GPR108
ARID3A	TRIP10
ARID3A	RETN
ARID3A	MCEMP1
ARID3A	TRAPPC5
ARID3A	EVI5L
ARID3A	LRRC8E
ARID3A	MAP2K7
ARID3A	TGFBR3L
ARID3A	TIMM44
ARID3A	ELAVL1
ARID3A	ANGPTL4
ARID3A	RAB11B
ARID3A	44987
ARID3A	ICAM3
ARID3A	DNM2
ARID3A	LDLR
ARID3A	SPC24
ARID3A	SMAD7
ARID3A	MBD2
ARID3A	POLI
ARID3A	CCDC68
ARID3A	KDSR
ARID3A	CYB5A
ARID3A	ZNF516
ARID3A	C18orf65
ARID3A	TPGS1
ARID3A	CDC34
ARID3A	ABCA7
ARID3A	POLR2E
ARID3A	GPX4
ARID3A	STK11
ARID3A	C19orf26
ARID3A	ATP5D
ARID3A	MIDN
ARID3A	CIRBP
ARID3A	C19orf24
ARID3A	MUM1
ARID3A	DAZAP1
ARID3A	RPS15
ARID3A	APC2
ARID3A	C19orf25
ARID3A	PCSK4
ARID3A	REXO1
ARID3A	KLF16
ARID3A	ABHD17A
ARID3A	GADD45B
ARID3A	ZNF555
ARID3A	GCGR
ARID3A	FAM195B
ARID3A	P4HB
ARID3A	PCYT2
ARID3A	SIRT7
ARID3A	MAFG
ARID3A	NOTUM
ARID3A	ASPSCR1
ARID3A	STRA13
ARID3A	LRRC45
ARID3A	CSNK1D
ARID3A	CD7
ARID3A	SECTM1
ARID3A	YES1
ARID3A	SMCHD1
ARID3A	LPIN2
ARID3A	MYOM1
ARID3A	MYL12A
ARID3A	MYL12B
ARID3A	TGIF1
ARID3A	NDUFV2
ARID3A	TXNDC2
ARID3A	VAPA
ARID3A	MPPE1
ARID3A	PTPN2
ARID3A	NPC1
ARID3A	TRAPPC8
ARID3A	MAPRE2
ARID3A	ZNF397
ARID3A	ZNF24
ARID3A	LLGL2
ARID3A	GALK1
ARID3A	H3F3B
ARID3A	UNK
ARID3A	UNC13D
ARID3A	WBP2
ARID3A	TRIM47
ARID3A	TRIM65
ARID3A	MRPL38
ARID3A	FBF1
ARID3A	ACOX1
ARID3A	TEN1
ARID3A	TEN1-CDK3
ARID3A	CDK3
ARID3A	EVPL
ARID3A	PRPSAP1
ARID3A	SPHK1
ARID3A	UBE2O
ARID3A	AANAT
ARID3A	RHBDF2
ARID3A	SEC14L1
ARID3A	TMC6
ARID3A	TMC8
ARID3A	C17orf99
ARID3A	SYNGR2
ARID3A	TK1
ARID3A	AFMID
ARID3A	USP36
ARID3A	CBX8
ARID3A	BAHCC1
ARID3A	LRRC37A3
ARID3A	AXIN2
ARID3A	APOH
ARID3A	PRKCA
ARID3A	PSMD12
ARID3A	PITPNC1
ARID3A	BPTF
ARID3A	MAP2K6
ARID3A	SSTR2
ARID3A	COG1
ARID3A	FAM104A
ARID3A	C17orf80
ARID3A	CPSF4L
ARID3A	CDC42EP4
ARID3A	GPRC5C
ARID3A	CD300A
ARID3A	RAB37
ARID3A	SLC9A3R1
ARID3A	NAT9
ARID3A	TMEM104
ARID3A	KCTD2
ARID3A	ATP5H
ARID3A	SLC16A5
ARID3A	ARMC7
ARID3A	HN1
ARID3A	SLC25A19
ARID3A	GRB2
ARID3A	KIAA0195
ARID3A	CASKIN2
ARID3A	TSEN54
ARID3A	ATP5G1
ARID3A	UBE2Z
ARID3A	NXPH3
ARID3A	FAM117A
ARID3A	KAT7
ARID3A	PPP1R9B
ARID3A	SGCA
ARID3A	COL1A1
ARID3A	LRRC59
ARID3A	ACSF2
ARID3A	CHAD
ARID3A	RSAD1
ARID3A	MYCBPAP
ARID3A	ABCC3
ARID3A	ANKRD40
ARID3A	SPAG9
ARID3A	TRIM25
ARID3A	COIL
ARID3A	SCPEP1
ARID3A	CUEDC1
ARID3A	SUPT4H1
ARID3A	RNF43
ARID3A	MTMR4
ARID3A	VMP1
ARID3A	TUBD1
ARID3A	RPS6KB1
ARID3A	BCAS3
ARID3A	MED13
ARID3A	ERN1
ARID3A	TEX2
ARID3A	PSMC3IP
ARID3A	EZH1
ARID3A	VPS25
ARID3A	WNK4
ARID3A	BRCA1
ARID3A	NBR1
ARID3A	ARL4D
ARID3A	DHX8
ARID3A	ETV4
ARID3A	LSM12
ARID3A	G6PC3
ARID3A	HDAC5
ARID3A	C17orf53
ARID3A	RUNDC3A
ARID3A	SLC25A39
ARID3A	GRN
ARID3A	CCDC43
ARID3A	NMT1
ARID3A	PLCD3
ARID3A	ACBD4
ARID3A	HEXIM1
ARID3A	HEXIM2
ARID3A	MRPL10
ARID3A	LRRC46
ARID3A	SCRN2
ARID3A	PNPO
ARID3A	CDK5RAP3
ARID3A	COPZ2
ARID3A	NFE2L1
ARID3A	CALCOCO2
ARID3A	RAD51L3-RFFL
ARID3A	RAD51D
ARID3A	FNDC8
ARID3A	SLFN12L
ARID3A	PEX12
ARID3A	AP2B1
ARID3A	DUSP14
ARID3A	SRCIN1
ARID3A	C17orf96
ARID3A	MLLT6
ARID3A	STARD3
ARID3A	PGAP3
ARID3A	ERBB2
ARID3A	RARA
ARID3A	GJD3
ARID3A	TOP2A
ARID3A	EIF1
ARID3A	HAP1
ARID3A	JUP
ARID3A	LEPREL4
ARID3A	FKBP10
ARID3A	DHX58
ARID3A	KAT2A
ARID3A	CTD-2132N18.3
ARID3A	HSPB9
ARID3A	RAB5C
ARID3A	NAGLU
ARID3A	HSD17B1
ARID3A	COASY
ARID3A	MLX
ARID3A	NCOR1
ARID3A	PIGL
ARID3A	UBB
ARID3A	EPN2
ARID3A	B9D1
ARID3A	SPECC1
ARID3A	RP1-66C13.4
ARID3A	LYRM9
ARID3A	IFT20
ARID3A	TNFAIP1
ARID3A	POLDIP2
ARID3A	TMEM199
ARID3A	SEBOX
ARID3A	SARM1
ARID3A	VTN
ARID3A	KIAA0100
ARID3A	SDF2
ARID3A	SUPT6H
ARID3A	FAM222B
ARID3A	FLOT2
ARID3A	DHRS13
ARID3A	PHF12
ARID3A	PIPOX
ARID3A	NUFIP2
ARID3A	EFCAB5
ARID3A	TMIGD1
ARID3A	CPD
ARID3A	PSMD11
ARID3A	MYO1D
ARID3A	RFFL
ARID3A	TAX1BP3
ARID3A	EMC6
ARID3A	C17orf85
ARID3A	CHRNE
ARID3A	C17orf107
ARID3A	GP1BA
ARID3A	SLC25A11
ARID3A	RNF167
ARID3A	PFN1
ARID3A	ENO3
ARID3A	C1QBP
ARID3A	DHX33
ARID3A	DVL2
ARID3A	PHF23
ARID3A	GABARAP
ARID3A	CTDNEP1
ARID3A	ELP5
ARID3A	SLC2A4
ARID3A	TMEM107
ARID3A	C17orf59
ARID3A	AC129492.1
ARID3A	AURKB
ARID3A	KRBA2
ARID3A	RPL26
ARID3A	NDEL1
ARID3A	HS3ST3B1
ARID3A	RP11-385D13.1
ARID3A	ADORA2B
ARID3A	ZSWIM7
ARID3A	TTC19
ARID3A	CDH15
ARID3A	SLC22A31
ARID3A	ZNF778
ARID3A	ANKRD11
ARID3A	SPG7
ARID3A	RPL13
ARID3A	CPNE7
ARID3A	CDK10
ARID3A	SPATA2L
ARID3A	VPS9D1
ARID3A	FANCA
ARID3A	CENPBD1
ARID3A	DBNDD1
ARID3A	GAS8
ARID3A	PRDM7
ARID3A	NXN
ARID3A	TIMM22
ARID3A	WDR81
ARID3A	SERPINF2
ARID3A	SERPINF1
ARID3A	RTN4RL1
ARID3A	DPH1
ARID3A	OVCA2
ARID3A	SMG6
ARID3A	MNT
ARID3A	METTL16
ARID3A	PAFAH1B1
ARID3A	TRPV1
ARID3A	SHPK
ARID3A	CTNS
ARID3A	CTCF
ARID3A	CENPT
ARID3A	THAP11
ARID3A	NUTF2
ARID3A	DUS2
ARID3A	NFATC3
ARID3A	ESRP2
ARID3A	PLA2G15
ARID3A	SLC7A6
ARID3A	TERF2
ARID3A	DDX19A
ARID3A	ATXN1L
ARID3A	IST1
ARID3A	ZNF821
ARID3A	ZFHX3
ARID3A	WDR59
ARID3A	ZNRF1
ARID3A	CFDP1
ARID3A	MON1B
ARID3A	CMC2
ARID3A	CENPN
ARID3A	ATMIN
ARID3A	GAN
ARID3A	OSGIN1
ARID3A	USP10
ARID3A	FBXO31
ARID3A	MAP1LC3B
ARID3A	CA5A
ARID3A	ZFPM1
ARID3A	ACSF3
ARID3A	STX1B
ARID3A	N4BP1
ARID3A	PAPD5
ARID3A	CYLD
ARID3A	CHD9
ARID3A	AC007906.1
ARID3A	HERPUD1
ARID3A	CETP
ARID3A	PLLP
ARID3A	KATNB1
ARID3A	KIFC3
ARID3A	CFAP20
ARID3A	SETD6
ARID3A	CNOT1
ARID3A	NAE1
ARID3A	PDP2
ARID3A	RRAD
ARID3A	FAM96B
ARID3A	CES2
ARID3A	C16orf70
ARID3A	B3GNT9
ARID3A	TRADD
ARID3A	FBXL8
ARID3A	HSF4
ARID3A	RP11-5A19.5
ARID3A	NOL3
ARID3A	KIAA0895L
ARID3A	EXOC3L1
ARID3A	E2F4
ARID3A	FAM65A
ARID3A	POLR3E
ARID3A	RABEP2
ARID3A	CD19
ARID3A	NFATC2IP
ARID3A	PAGR1
ARID3A	PAGR1
ARID3A	MVP
ARID3A	CDIPT
ARID3A	DOC2A
ARID3A	C16orf92
ARID3A	FAM57B
ARID3A	ALDOA
ARID3A	TBX6
ARID3A	YPEL3
ARID3A	GDPD3
ARID3A	MAPK3
ARID3A	TBC1D10B
ARID3A	MYLPF
ARID3A	ZNF48
ARID3A	SEPT1
ARID3A	ZNF771
ARID3A	DCTPP1
ARID3A	SEPHS2
ARID3A	ITGAL
ARID3A	ZNF689
ARID3A	PRR14
ARID3A	FBRS
ARID3A	BCL7C
ARID3A	CTF1
ARID3A	HSD3B7
ARID3A	MSRB1
ARID3A	RPL3L
ARID3A	NDUFB10
ARID3A	FLYWCH2
ARID3A	FLYWCH1
ARID3A	CREBBP
ARID3A	PPL
ARID3A	SEC14L5
ARID3A	NAGPA
ARID3A	ALG1
ARID3A	C16orf72
ARID3A	DEXI
ARID3A	CLEC16A
ARID3A	RMI2
ARID3A	CTD-3088G3.8
ARID3A	TXNDC11
ARID3A	ZC3H7A
ARID3A	ERCC4
ARID3A	PARN
ARID3A	PDXDC1
ARID3A	NTAN1
ARID3A	NDE1
ARID3A	TMC7
ARID3A	ERI2
ARID3A	DCUN1D3
ARID3A	LYRM1
ARID3A	CRYM
ARID3A	UQCRC2
ARID3A	PDZD9
ARID3A	EEF2K
ARID3A	ZNF280D
ARID3A	TCF12
ARID3A	C2CD4A
ARID3A	TPM1
ARID3A	SNX22
ARID3A	PPIB
ARID3A	PARP16
ARID3A	PTPLAD1
ARID3A	CLN6
ARID3A	ANP32A
ARID3A	GRAMD2
ARID3A	PKM
ARID3A	ADPGK
ARID3A	IMP3
ARID3A	SNX33
ARID3A	FBXO22
ARID3A	NRG4
ARID3A	MORF4L1
ARID3A	ZFAND6
ARID3A	PDE8A
ARID3A	AKAP13
ARID3A	KLHL25
ARID3A	SEMA4B
ARID3A	MAN2A2
ARID3A	UNC45A
ARID3A	FAM174B
ARID3A	CHD2
ARID3A	CHD2
ARID3A	HAGH
ARID3A	MEIOB
ARID3A	AKT1
ARID3A	CRIP2
ARID3A	CRIP1
ARID3A	CRIP1
ARID3A	C14orf80
ARID3A	SPRED1
ARID3A	FAM98B
ARID3A	THBS1
ARID3A	DNAJC17
ARID3A	ZFYVE19
ARID3A	PPP1R14D
ARID3A	VPS18
ARID3A	DLL4
ARID3A	EXD1
ARID3A	CHP1
ARID3A	RPAP1
ARID3A	TYRO3
ARID3A	EHD4
ARID3A	PATL2
ARID3A	B2M
ARID3A	TRIM69
ARID3A	SPATA5L1
ARID3A	COPS2
ARID3A	GALK2
ARID3A	AP4E1
ARID3A	TMOD3
ARID3A	LEO1
ARID3A	MAPK6
ARID3A	RFX7
ARID3A	TEX9
ARID3A	GMFB
ARID3A	CGRRF1
ARID3A	MAPK1IP1L
ARID3A	FBXO34
ARID3A	DAAM1
ARID3A	PRKCH
ARID3A	RAD51B
ARID3A	ZFP36L1
ARID3A	SRSF5
ARID3A	PCNX
ARID3A	NUMB
ARID3A	PTGR2
ARID3A	RP5-1021I20.4
ARID3A	ALDH6A1
ARID3A	LIN52
ARID3A	FLVCR2
ARID3A	TTLL5
ARID3A	IRF2BPL
ARID3A	GTF2A1
ARID3A	SEL1L
ARID3A	FOXN3
ARID3A	CALM1
ARID3A	GLRX5
ARID3A	CCDC85C
ARID3A	YY1
ARID3A	PPP2R5C
ARID3A	HSP90AA1
ARID3A	MOK
ARID3A	C14orf2
ARID3A	TDRD9
ARID3A	RP11-934B9.3
ARID3A	RIPK3
ARID3A	NFATC4
ARID3A	STRN3
ARID3A	AP4S1
ARID3A	HECTD1
ARID3A	HEATR5A
ARID3A	DTD2
ARID3A	NUBPL
ARID3A	EGLN3
ARID3A	SPTSSA
ARID3A	BAZ1A
ARID3A	PSMA6
ARID3A	NFKBIA
ARID3A	RALGAPA1
ARID3A	BRMS1L
ARID3A	MIA2
ARID3A	RP11-407N17.3
ARID3A	CTAGE5
ARID3A	FBXO33
ARID3A	RPS29
ARID3A	LRR1
ARID3A	RPL36AL
ARID3A	MGAT2
ARID3A	DNAAF2
ARID3A	POLE2
ARID3A	NEMF
ARID3A	C14orf182
ARID3A	CDKN3
ARID3A	CNIH1
ARID3A	ZFHX2
ARID3A	THTPA
ARID3A	AP1G2
ARID3A	JPH4
ARID3A	DHRS4
ARID3A	LRRC16B
ARID3A	CPNE6
ARID3A	NRL
ARID3A	PCK2
ARID3A	DCAF11
ARID3A	FITM1
ARID3A	PSME1
ARID3A	EMC9
ARID3A	PSME2
ARID3A	RNF31
ARID3A	IRF9
ARID3A	TM9SF1
ARID3A	CHMP4A
ARID3A	MDP1
ARID3A	NEDD8
ARID3A	GMPR2
ARID3A	TINF2
ARID3A	TGM1
ARID3A	RABGGTA
ARID3A	DHRS1
ARID3A	NOP9
ARID3A	CIDEB
ARID3A	LTB4R2
ARID3A	LTB4R
ARID3A	ADCY4
ARID3A	RNASE2
ARID3A	NDRG2
ARID3A	RNASE8
ARID3A	ARHGEF40
ARID3A	ZNF219
ARID3A	TMEM253
ARID3A	RPGRIP1
ARID3A	METTL3
ARID3A	SALL2
ARID3A	DAD1
ARID3A	ABHD4
ARID3A	AC243945.1
ARID3A	SLC7A7
ARID3A	MRPL52
ARID3A	MMP14
ARID3A	LRP10
ARID3A	REM2
ARID3A	RBM23
ARID3A	PRMT5
ARID3A	AJUBA
ARID3A	C14orf93
ARID3A	ACIN1
ARID3A	C14orf119
ARID3A	CEBPE
ARID3A	SLC7A8
ARID3A	HOMEZ
ARID3A	PPP1R3E
ARID3A	BCL2L2
ARID3A	BCL2L2-PABPN1
ARID3A	PABPN1
ARID3A	CCDC92
ARID3A	ZNF664
ARID3A	FAM101A
ARID3A	SCARB1
ARID3A	UBC
ARID3A	BRI3BP
ARID3A	STX2
ARID3A	ZMYM2
ARID3A	USP12
ARID3A	HMGB1
ARID3A	N4BP2L1
ARID3A	PDS5B
ARID3A	MRPS31
ARID3A	SLC25A15
ARID3A	ELF1
ARID3A	WBP4
ARID3A	MED4
ARID3A	DLEU1
ARID3A	ATP7B
ARID3A	ALG11
ARID3A	UTP14C
ARID3A	NEK5
ARID3A	VPS36
ARID3A	LMO7
ARID3A	LMO7DN
ARID3A	MBNL2
ARID3A	CLYBL
ARID3A	GGACT
ARID3A	ATP11A
ARID3A	MCF2L
ARID3A	DRAM1
ARID3A	CORO1C
ARID3A	ALKBH2
ARID3A	UNG
ARID3A	ACACB
ARID3A	GIT2
ARID3A	ANKRD13A
ARID3A	SH2B3
ARID3A	TMEM116
ARID3A	ERP29
ARID3A	FBXW8
ARID3A	TAOK3
ARID3A	SUDS3
ARID3A	PXN
ARID3A	SIRT4
ARID3A	DYNLL1
ARID3A	KDM2B
ARID3A	ORAI1
ARID3A	TMEM120B
ARID3A	RHOF
ARID3A	SETD1B
ARID3A	HPD
ARID3A	PSMD9
ARID3A	RP11-87C12.2
ARID3A	ZCCHC8
ARID3A	RSRC2
ARID3A	MPHOSPH9
ARID3A	C12orf65
ARID3A	SBNO1
ARID3A	SETD8
ARID3A	TMEM194A
ARID3A	NAB2
ARID3A	STAT6
ARID3A	LRP1
ARID3A	INHBE
ARID3A	GLI1
ARID3A	TSFM
ARID3A	CTDSP2
ARID3A	FAM19A2
ARID3A	USP15
ARID3A	PPM1H
ARID3A	RAP1B
ARID3A	SLC35E3
ARID3A	MDM2
ARID3A	LYZ
ARID3A	YEATS4
ARID3A	TMTC2
ARID3A	POC1B
ARID3A	GALNT4
ARID3A	POC1B-GALNT4
ARID3A	ATP2B1
ARID3A	NUDT4
ARID3A	CRADD
ARID3A	PLXNC1
ARID3A	NR2C1
ARID3A	FGD6
ARID3A	VEZT
ARID3A	CDK17
ARID3A	TMPO
ARID3A	GNPTAB
ARID3A	ATG101
ARID3A	KRT8
ARID3A	KRT18
ARID3A	SP7
ARID3A	AMHR2
ARID3A	PCBP2
ARID3A	ATF7
ARID3A	CBX5
ARID3A	HNRNPA1
ARID3A	NFE2
ARID3A	COPZ1
ARID3A	GPR84
ARID3A	CD63
ARID3A	GDF11
ARID3A	SARNP
ARID3A	RP11-762I7.5
ARID3A	ORMDL2
ARID3A	DNAJC14
ARID3A	MMP19
ARID3A	DGKA
ARID3A	PA2G4
ARID3A	RPL41
ARID3A	ZC3H10
ARID3A	ESYT1
ARID3A	MYL6B
ARID3A	MYL6
ARID3A	SMARCC2
ARID3A	BAZ2A
ARID3A	ATP5B
ARID3A	TAC3
ARID3A	SLC2A14
ARID3A	SLC2A3
ARID3A	C3AR1
ARID3A	DDX47
ARID3A	ATF7IP
ARID3A	EPS8
ARID3A	BCAT1
ARID3A	KRAS
ARID3A	BHLHE41
ARID3A	SSPN
ARID3A	TM7SF3
ARID3A	MED21
ARID3A	FGD4
ARID3A	DNM1L
ARID3A	YARS2
ARID3A	KIF21A
ARID3A	AMIGO2
ARID3A	PCED1B
ARID3A	HDAC7
ARID3A	VDR
ARID3A	TMEM106C
ARID3A	FAM186A
ARID3A	LARP4
ARID3A	DIP2B
ARID3A	SLC11A2
ARID3A	LETMD1
ARID3A	CSRNP2
ARID3A	ACVRL1
ARID3A	ACVR1B
ARID3A	NR4A1
ARID3A	DPAGT1
ARID3A	C2CD2L
ARID3A	MCAM
ARID3A	RNF26
ARID3A	MFRP
ARID3A	C1QTNF5
ARID3A	MFRP
ARID3A	USP2
ARID3A	TMEM136
ARID3A	ARHGEF12
ARID3A	VWA5A
ARID3A	SRPR
ARID3A	FOXRED1
ARID3A	TIRAP
ARID3A	PRDM10
ARID3A	ERC1
ARID3A	ITFG2
ARID3A	CD9
ARID3A	PLEKHG6
ARID3A	NCAPD2
ARID3A	GAPDH
ARID3A	IFFO1
ARID3A	NOP2
ARID3A	CHD4
ARID3A	SPSB2
ARID3A	ENO2
ARID3A	ATN1
ARID3A	C1S
ARID3A	C1R
ARID3A	C1RL
ARID3A	CLPB
ARID3A	FCHSD2
ARID3A	DGAT2
ARID3A	UVRAG
ARID3A	ACER3
ARID3A	CAPN5
ARID3A	GAB2
ARID3A	PRCP
ARID3A	DDIAS
ARID3A	RAB30
ARID3A	PICALM
ARID3A	MAML2
ARID3A	CCDC82
ARID3A	JRKL
ARID3A	BIRC3
ARID3A	BIRC2
ARID3A	KBTBD3
ARID3A	AASDHPPT
[truncated: 8,862 more rows]

## Sheet: Table S3
#extracellular proteins and differentially expressed genes of sJRA and T1D
Up-regulated DEGs of sJRA	Up-regulated DEGs of T1D	Down-regulated DEGs of sJRA	Down-regulated DEGs of T1D	Extracellular Proteins
FAM20A	ANP32A-IT1	PDHX	PLCB1	A1BG
ADM	ASAP1-IT1	CIPC	TRMT61A	A1CF
MS4A4A	TRIM25	ZNF213-AS1	FAM187B	A2M
HP	NBPF1	SLC35G1	CDKN2AIP	A2ML1
SLC25A37	CD180	ACKR4	EZR	A3GALT2
SOCS3	SH2D3C	OSBPL5	ACTL9	A4GALT
ALAS2	CYTH4	EXOC1	SBK1	A4GNT
FCGR1A	EPM2AIP1	HMGN3-AS1	OST4	AAAS
HBQ1	KIAA0319L	NAP1L1	SLAMF6	AACS
E2F2	LENG9	SNRNP40	FAM181A-AS1	AADAC
FCGR1B	NUP43	TCEAL4	CUTC	AADACL2
CR1	DCP2	TTC9	CLIP4	AADACL3
GMPR	LINC01004	CMPK1	COMTD1	AADACL4
SLC22A4	TRIM56	SMIM14	RNF138	AADAT
DYSF	KLF13	NUP85	CAPZA3	AAGAB
TP53INP2	MYO15B	ITIH2	LOC285095	AAK1
JAK3	LINC01410	CDK3	GALC	AAMDC
R3HDM4	MYO1C	SORL1	SEC14L2	AAMP
RNF10	ARID3A	FBXO28	FAM122A	AANAT
CYSTM1	SH2B2	BPHL	DGKQ	AAR2
STRADB	LOC153684	MICU3	SAMD3	AARD
FHDC1	ANKFY1	RHOQ	PUF60	AARS1
HBM	GDI1	GTF2B	F11	AARS2
E2F1	LTF	SNAI3	ADAMTS10	AARSD1
SLC25A39	CBFA2T2	SREK1IP1	TMEM50A	AASDH
SLC1A3	GDAP1	ACAD8	PRIM2	AASDHPPT
NARF	MAT2A	GFM2	RNF113A	AASS
SEMA6B	HM13	SS18	RCHY1	AATF
METTL7B	AVIL	ASIP	COPZ2	AATK
TFDP1	TMEM79	TNFRSF9	USP12	ABAT
CEACAM1	POLR2J4	SLC25A42	CYP4F62P	ABCA1
MYL4	BCORL1	NUDT3	NR1D1	ABCA10
YOD1	BBS5	FBXW11	PSMA1	ABCA12
AHSP	HCG27	LINC00877	ZNF8	ABCA13
SELENBP1	SND1-IT1	ERAP2	MED9	ABCA2
ADIPOR1	TLN1	RFWD3	TPGS2	ABCA3
FKBP8	TLR7	RNF212B	FYN	ABCA4
YBX3	TRIM27	SCARNA13	WIPF1	ABCA5
TRIM58	STEAP4	BMF	CCDC110	ABCA6
EPB42	IL6R	IBTK	PARL	ABCA7
HBD	HLX	COMMD3	DENND6A	ABCA8
MCEMP1	TEX38	PDCD4-AS1	EDN2	ABCA9
BPGM	MTHFR	TMA16	ZSCAN25	ABCB1
MPP1	DEFA4	NFX1	TMEM67	ABCB10
HBE1	GCA	ARRDC4	POU4F2	ABCB11
CDC34	DCAF7	MRPL45	MAF	ABCB4
GPR84	DENND4B	TAPT1	ZNF256	ABCB5
GLRX5	USO1	PAPSS2	RING1	ABCB6
FZD5	NPL	PRMT3	VTI1A	ABCB7
OSBP2	CARD6	SLC41A1	MAP1B	ABCB8
DSC2	CROCCP2	MPP7	CCDC12	ABCB9
PIM1	LRCH1	SPCS2	RPL14	ABCC1
CR1L	CEP250	INPP5D	GNGT1	ABCC10
CA1	SLITRK4	CDKL3	IFT43	ABCC11
LRP10	IFT172	GSDMB	NDUFAF2	ABCC12
GK	SYT15	KRTAP4-11	MAGT1	ABCC2
SLC4A1	NFE2	CEP63	PRDM4	ABCC3
SEC14L1	DHRS9	KIAA1109	ANKRD2	ABCC4
PIM3	ZFYVE26	RBM18	YES1	ABCC5
ANXA3	S1PR3	PEX7	CXCR4	ABCC6
UBALD2	CTSG	CXXC5	ZIK1	ABCC8
PDLIM7	ZNF573	BRIX1	NUS1	ABCC9
ITGA2B	STIM2	NFXL1	PKP2	ABCD1
CEACAM3	METTL22	MIOS	UBE2F	ABCD2
SIAE	ZBTB20	RPL35A	LOC157273	ABCD3
KLF1	SLC5A3	EIF2B3	EXT2	ABCD4
ANK1	STK38	RPL15	TWF1	ABCE1
TREML3P	NLN	RRM2B	AKNA	ABCF1
SNCA	IPO7	UBR1	TASP1	ABCF2
NFE2	PRICKLE1	MLLT10	NBR2	ABCF2-H2BE1
TUBB2A	LRRC4	SCIN	AGA	ABCF3
CETP	ZNF746	TEFM	GPR35	ABCG1
HSD3B7	ZNF526	LOC441155	CHRAC1	ABCG2
RETN	AOC2	TBX19	PXDC1	ABCG4
GYPA	SLFN5	MIATNB	KIAA1671	ABCG5
PLEK2	UBE2T	CLMP	CYB561	ABCG8
GABARAPL2	METTL7B	STARD5	ZNF101	ABHD1
TRIM10	CEACAM8	FAM168B	INTS6-AS1	ABHD10
HLX	THAP8	VPS41	VPS26B	ABHD11
TMCC2	ABHD3	ATPAF1	RASD1	ABHD12
PGLYRP1	HOXA-AS3	ZNF512B	FIGLA	ABHD12B
DMTN	GBA2	PRL	ID1	ABHD13
NCF4	C1RL-AS1	ARMC2	GLP2R	ABHD14A
WASF1	PNPLA6	DDX24	NAA38	ABHD14A-ACY1
SLC6A8	ID4	RPL37	GNPTG	ABHD14B
ITGA7	FBXL18	LINC00665	GRAP2	ABHD15
GYPC	CCDC142	FAM126A	ITFG2	ABHD16A
FLVCR2	KIF14	SCT	GLTP	ABHD16B
ALDH4A1	UBFD1	KLHL5	RIPK2	ABHD17A
MKI67	SPDYE2	TNPO3	C17orf77	ABHD17B
SIAH2	HMMR	PSD2	FOCAD	ABHD17C
GPR146	PIGG	POLE3	LYAR	ABHD18
HBG1	ATAT1	TRAPPC13	GPAT2	ABHD2
DCAF12	SRPK1	UQCRC2	NIPSNAP1	ABHD3
AQP9	HDAC5	RPS17	PPIA	ABHD4
MIR4746	ZNF234	YIPF5	TGFBRAP1	ABHD5
GRINA	CREB1	OMA1	AGR3	ABHD6
BCL3	ZBTB48	PIK3R3	POU4F3	ABHD8
TUBA1C	LOC100506282	PSMG4	ZNF407	ABI1
TMOD1	POLQ	CDK20	EMC10	ABI2
SMIM24	ERVK13-1	LOC101060179	UBL3	ABI3
PINK1	GPCPD1	ZBED4	PTRHD1	ABI3BP
GADD45A	DND1	TRDMT1	PLA2G4F	ABITRAM
TNS1	P2RY13	TUBG2	DCTD	ABL1
FCGR2C	SSUH2	MLLT3	UQCRFS1	ABL2
NME4	ITPRIPL2	FAM117B	EPHA4	ABLIM1
LOC100996792	MCMDC2	SOX7	EMC7	ABLIM2
FAM210B	LOC100506679	FAM226A	SLC7A5	ABLIM3
GYPB	AIM2	ZRANB3	LYRM4	ABO
ARG2	DGKZ	AMER1	ANAPC15	ABR
MARCHF2	MRPS25	NANP	POLR3GL	ABRA
PLOD2	SLC16A1-AS1	RPRD1A	NFATC2	ABRACL
RIOK3	AQR	FUCA1	SDE2	ABRAXAS1
BCL2L1	FCHO1	NINL	SYCN	ABRAXAS2
NPRL3	APAF1	GPC2	NRCAM	ABT1
WBP2	BAZ1B	ART3	PHF1	ABTB1
TTC25	IL9R	TMEM178A	SYNCRIP	ABTB2
MMP9	KCNJ2	TMEM134	MFHAS1	AC000120.2
TWIST1	CMTM4	MDM1	TNFRSF21	AC000120.3
ABCC13	LINC00528	NCOA3	CDKN2D	AC001226.2
MKRN1	CDK2AP2	LIN7C	GORASP2	AC002094.3
MND1	NFAM1	SLC9A3R1	TLK1	AC002456.2
PIM2	IFNAR1	MAP3K1	RPTOR	AC002996.1
SMIM5	RANGAP1	C11orf21	PGPEP1	AC003002.1
MGAM	MYBPC2	HCG4	LOC101928323	AC003002.2
FKBP1B	LINC00957	PRRT3-AS1	ZBTB44	AC003002.3
MXI1	SETX	PNPLA4	DDX10	AC003006.1
KIFC1	SIGLEC16	FCGR2B	ZNF621	AC004076.1
BCL2A1	ZNF12	GPR89A	MYO3B	AC004080.3
GLUL	ASPM	IGSF11	NPC1	AC004223.3
FURIN	STAU2-AS1	AKAP12	PSMD6	AC004556.3
EIF2AK1	CEACAM1	ZSCAN18	NTMT1	AC004593.2
MYL9	OLFM4	RPL34	SSH1	AC004691.2
NATD1	LOC100190986	KBTBD6	TANC2	AC004706.3
TUBB3	SLC25A22	RPL27A	ANKRD39	AC004832.3
PLAC8	CES3	SECISBP2	FAM155A-IT1	AC004922.1
CTNNAL1	NCF1	VDAC3	ZNF571	AC004997.1
CHI3L1	ENDOV	CCDC134	TTPA	AC005154.5
PLSCR1	E2F2	SEC24B-AS1	TMEM8B	AC005324.2
CD55	ZNF691	SMIM17	STAT4	AC005551.1
FECH	MPZL2	GTF2I	TSPYL2	AC005697.1
S100A9	RNF149	TBCCD1	FOS	AC005702.1
IGF2BP2	CNDP2	RPL17	HHIP-AS1	AC005726.1
LRG1	GIMAP8	LYRM9	TRAM2-AS1	AC005833.1
BAG1	AGPAT4-IT1	PIGP	MUSK	AC005837.2
RUNDC3A	CXorf21	SYCP2	ZBED1	AC006059.2
ANKRD22	KCNJ15	CUL5	STAMBP	AC006486.1
HMGB3	STAT2	ATP8B1	ZNF329	AC006486.3
TMEM158	VPS35	KIAA1324	KBTBD4	AC006538.2
WDR26	CEPT1	SLC10A4	RRAS2	AC007040.2
ASAP1	ZFP14	C3	JADE2	AC007325.1
GBA	NCAPD2	LEPROTL1	L3MBTL4	AC007325.2
UBBP2	MIA	GIMAP2	DMRT3	AC007325.4
BNIP3L	TARDBP	UBA2	GNA12	AC007326.4
MBOAT2	ZNF37BP	PRH1-PRR4	LINGO2	AC007846.2
CLU	SLC6A12	MBP	VPS18	AC007906.2
TREML1	TXLNA	IDI2	JAKMIP2	AC007998.2
EDNRB	CKS2	SNX29	MAPKAPK5	AC008162.2
SUCNR1	MAT1A	GTF3C1	WBP2NL	AC008397.1
TRIB1	BNIPL	ZNF630	ZRANB1	AC008397.2
CCNDBP1	KNTC1	NLRP2	SMC1A	AC008403.1
LCN2	ANKRD45	SLC25A13	WNT11	AC008676.3
HSPA2	TMOD4	PAK3	SIVA1	AC008687.1
GATA1	SEMA3G	SLC20A2	CMC1	AC008687.4
FAXDC2	JAK3	RPL37A	ASCL1	AC008695.1
NFIX	KIF23	DZIP3	MRPL40	AC008758.1
TUBB4B	ALAS1	ZNF749	GKN2	AC008758.5
MMP8	SRSF1	UBE2D4	USP3-AS1	AC008763.3
SULT1B1	TPRXL	CPSF7	ZXDB	AC008764.4
HMBS	MGC16275	ZNF718	PRR5L	AC008770.2
ANKRD9	GART	RPL27	ATP6V1G1	AC008770.4
MAP1LC3A	TMEM181	DNAI2	PPP6R3	AC008878.1
FAM53C	GOLPH3L	CENPL	FBXL14	AC008982.1
UBBP1	PTK2B	EPHA2	PRSS22	AC009070.1
GUK1	ARHGEF2	RNF170	KIAA1841	AC009163.5
UBE2H	GOLGA2P5	SP3	GMPS	AC009412.1
EIF1B	PDHA1	POP1	PRKCQ	AC009779.3
ELANE	DUSP6	CXCR4	ENPP4	AC009879.2
SKA3	ZNF785	CPNE1	NENF	AC010132.3
OLFML2B	SART1	RPL39	STMN1	AC010255.2
TESC	PAN2	BATF3	AGAP1	AC010319.2
SMIM10	NATD1	PHIP	A1BG	AC010325.1
MARCHF8	GDPD3	PTPRC	CD7	AC010422.5
DTL	LOC100505549	USP44	CBR1	AC010522.1
NSD1	ATP6V1C1	EPHX2	BNIP1	AC010531.1
PCYT1B	FASTKD1	HNRNPD	ACYP2	AC010646.1
RAB13	BTN3A1	ADPGK	HES6	AC010973.3
RNASE2	AFG3L1P	LOC101926943	LRRC28	AC010980.1
CD82	NABP1	CTNNB1	TANGO6	AC011005.1
SMOX	EDC4	MFN1	C14orf119	AC011043.1
UHRF1	TMUB2	WDR43	WDR43	AC011043.2
ASCC2	RBM4B	MYEF2	LOC100506885	AC011448.1
TFPI	RUNX1-IT1	ASCC3	AUTS2	AC011455.2
TOP1	ZNF780B	MRPS18C	RNF41	AC011462.1
BLVRB	ZNF646	CEP192	ALG13	AC011479.1
HDGF	TNFSF10	ZC3H12D	KIF13A	AC011499.1
RBM38	HSPH1	ARIH2	PIN1P1	AC011530.1
TUBA1B	NPAP1	BRCC3	NDUFA6	AC011841.1
SLC6A10P	KCNE3	KIF5A	ARHGEF19	AC012184.2
TNFAIP6	ZFYVE1	SERPINH1	GLO1	AC012213.5
HBA1	NLRP1	EIF3LP3	KCNT2	AC012254.6
DAP	BRCA1	BMS1P20	S100A13	AC012254.7
SKA1	KRIT1	ATP2B4	COPS6	AC012309.1
KANK2	OCRL	GPR34	UNC45B	AC012488.2
CEACAM4	LOC286437	MTMR1	BCKDHB	AC012531.3
DOK3	ATXN2	SOX8	FAM177A1	AC013394.1
FPR2	RFC4	SLC17A5	PSG11	AC013470.2
MCM4	ZNF572	INTS8	DIP2A	AC013477.1
FLOT1	TTLL4	PITPNC1	TIMM23	AC013489.1
RAP1GAP	ATR	CYP2B7P	MTERF4	AC015802.6
CDKL1	CENPN	DDX21	NUCKS1	AC018630.2
ACSL1	CLIC5	OLFM1	GPN1	AC018709.1
NEDD4L	UQCC1	RRP8	EEF1E1	AC018755.2
SLC48A1	PPP1R10	STRIP1	OR7E37P	AC019117.1
CDCA5	ST3GAL6	TGFBR2	IMPAD1	AC020765.6
FOXO3	IL16	PHF6	HSD11B1L	AC020907.6
TOP2A	RNF145	LOC283856	LRFN1	AC020909.1
IL1RN	EED	NUBPL	SKAP1	AC021072.1
AGPAT1	AQP9	CREB1	LINC01126	AC022150.4
KIF18B	TBC1D2B	ZNF544	AEN	AC022414.1
XK	GAB1	IKZF1	GZMB	AC022506.1
CTSA	ZNF594	DUSP12	ARL14	AC023055.1
HEMGN	SPSB1	ZSWIM3	ARID5A	AC023491.2
MPO	NIT1	GINM1	CDH13	AC024592.3
ACTN1	AURKA	TCTN3	SLC6A16	AC024598.1
UBE2F	NPLOC4	CCP110	FAM81B	AC025165.3
VDR	SLC25A37	COMMD6	SPATA45	AC025287.4
TSTA3	RBM5	ARMC10	SLC4A4	AC026316.4
SLC2A14	FBXL19-AS1	ING5	ORMDL3	AC026464.3
HMMR	CR1	NOD1	ACSL5	AC026464.4
SPTB	POU2F1	RRAGC	KIF2A	AC026464.6
NFKBIZ	OGT	TOPORS	TNFSF9	AC026786.1
LOC643072	TNFRSF17	PRPSAP2	ASPN	AC034102.2
MUC1	PPIL2	VAMP1	SLC8A1-AS1	AC037459.1
MAPK11	OPA3	PLEKHH1	TMEM62	AC048338.2
KRT1	GAPT	PIGU	CWC15	AC053503.6
SLC2A3	LINC01000	TCL1A	FAM32A	AC055839.2
PHOSPHO1	MRM1	IFT80	NAGLU	AC058822.1
ABCG2	CD24	ADAT2	MSANTD3	AC063943.2
EGF	CEBPA	RSPRY1	PRORSD1P	AC064824.1
TSPAN5	CSF2RB	RFX2	DLG3	AC068533.4
CYB5R3	APOBEC3D	LINC01012	SLITRK5	AC068580.4
PDZK1IP1	CDCA8	CDK8	TOMM22	AC068631.2
FLOT2	SLC15A2	ZMYM3	SLC13A5	AC068775.1
MBNL3	ANKZF1	ZNF611	ZNF428	AC068870.4
OAZ1	BRD7P3	EPB41L3	IMMP2L	AC069368.1
STK40	CDC42EP3	CTHRC1	CHST2	AC069444.2
ARHGEF12	SAC3D1	LINC00619	IFT52	AC069544.1
ITLN1	BAZ1A	TRIM38	NUDT11	AC072022.2
PTTG1	ZNF341	PLEKHA7	PDPK1	AC073111.3
S100P	GAS2L3	AP4E1	PDE4A	AC073610.1
RNF123	ZNF213	UHRF1BP1	BEX4	AC073896.1
FAM104A	MOSPD2	MBOAT1	DDX27	AC079741.2
RHCE	TOP3A	NDUFAF5	SYT11	AC083800.1
ACKR1	CEBPE	PCCB	PPP1R16B	AC083977.1
RRM2	ZNF749	TRAF3IP2	CMC2	AC084756.2
NUCB1	C1orf112	NUP153	LOC101927752	AC087721.2
VWA5A	NUDT3	LOC400541	EEF1D	AC090373.2
VTI1B	GIGYF2	TAF5L	BRIX1	AC090517.4
CFB	TUBG1	PARP15	SRXN1	AC090527.2
KLC3	NBPF10	ZNF200	CCDC102A	AC091167.6
BIRC5	HIBCH	DHRS7	C9orf78	AC091959.1
BSG	NPFF	CDKN2AIP	RPL30	AC092017.2
PPM1A	ARAP3	ERCC1	PDE6B	AC092042.3
PNPLA2	TTN-AS1	SCFD1	UNC93A	AC092073.1
PPP1R15A	CEP85	GOLPH3L	PCDH15	AC092143.1
CDC25A	RBM14	UBE2Z	HLA-DQA1	AC092329.3
SESN3	LIN37	ZKSCAN4	FIS1	AC092442.1
ENDOD1	N4BP2L2-IT2	EIF2B4	MAP6D1	AC092587.1
LRRC4	PNN	TP53BP1	RYR1	AC092647.5
KIF3C	KRT71	INTS6	ZNF689	AC092718.2
DNAJC6	PTPRO	APOBEC2	SPANXA2-OT1	AC092718.7
LILRB4	DPM3	ARMCX5-GPRASP2	EIF6	AC092835.1
GNG10	ZBED5	SESTD1	DUSP1	AC093155.3
CDKN3	TRNT1	ELAVL1	FGF14-AS2	AC093246.1
ARNTL2	TLE4	PMPCA	RASA2	AC093323.1
HBBP1	ATP6V1B2	SSB	AKR1C3	AC093512.2
ICOS	GINS3	ZFHX3	KLHL7	AC093525.1
LDLR	LUC7L	LINC01184	TTC39C	AC093525.2
WNK1	TMEM106A	LOC100130691	LOC101929073	AC093668.1
CCNB2	MFSD8	RASL11B	JAZF1	AC093827.5
FABP5	MLEC	CTTNBP2NL	AVEN	AC093899.2
DLGAP5	GTF2IRD2B	CHN1	LINC01278	AC097634.4
SLPI	FAM43A	ADAL	LOC339975	AC097636.1
LMNB1	FBXO16	FAM98A	TMEM117	AC097637.1
CDK1	SNHG22	ZNF502	HEXIM1	AC099489.1
PARP9	TAS2R10	RAB28	ASH1L-AS1	AC099569.1
SEC14L2	C2CD2L	EPC2	GNGT2	AC099811.2
OLFM4	ZRANB2	FIP1L1	WTAP	AC099850.2
C1QA	FLI1	BRCA2	STK35	AC100868.1
NUDT4	CROCCP3	CDC23	HOTAIR	AC104109.3
EPN1	DGCR2	GATA2	RNF139	AC104389.6
SMIM1	RAD54L	NIN	PDLIM5	AC104452.1
CENPW	FANCL	CERK	RORA	AC105206.4
CD177	KRBA1	FAM217A	BEX2	AC106873.8
CCRL2	TMEM154	GORASP2	TSFM	AC107871.1
DEPDC1B	HVCN1	MS4A1	SNF8	AC107959.5
PSAT1	BFAR	EFCAB14	PSMD9	AC109583.1
SH3BP5L	CBFA2T3	FBXO11	TRIM52-AS1	AC114402.2
CDC42BPA	FLJ42627	GART	RMDN3	AC114490.2
KIF4A	HSPB11	TMCC3	VPS37D	AC116366.1
CEP55	TTC14	ICA1L	MAPRE2	AC117378.1
ARG1	AKAP13	HAUS8	LOC101927609	AC117457.1
TANGO2	SPAG5	NHEJ1	AP5S1	AC118470.1
LIPH	CECR7	SLC26A11	RFTN1	AC118553.2
SELP	HTT	TMEM69	TATDN1	AC119676.1
EFCAB2	FAR1	AMACR	LOC100289495	AC119733.1
CENPN	MNDA	ZNF862	MAPKAPK5-AS1	AC126283.1
LILRB3	SRP54	SPATA13	ATMIN	AC127029.3
GUCD1	SLC25A44	FAR2P2	KAT7	AC129492.3
DCAF6	MST1	DLEU7-AS1	C7orf50	AC131160.1
LOC729870	RALGPS1	NSF	TMEM61	AC132217.2
RNASE3	FOLR3	MTCP1	LOC100507557	AC133551.1
SLC14A1	MCM8	PPP2R2D	NDUFS4	AC134669.1
ASGR2	MDM2	GLIPR1	ENPP5	AC134980.2
MIR22	GINS1	MAP3K9	PITPNC1	AC135050.2
ECRP	NCOA3	SRP54	MAML2	AC135068.1
ORM1	TRIM21	FAM216A	LIN7B	AC135068.5
LILRB1	LIMD1	TCFL5	CCT6B	AC136352.2
BPI	HP	ITGAV	PSMG3	AC136352.3
FBXO7	TIFA	ARL5A	PASK	AC136475.9
COL6A3	CIRBP	TRIM36	SMIM4	AC136612.1
FOXO4	NHLRC3	RBFOX2	SLC16A6	AC136616.1
CAV2	MYH10	RNASEH1-AS1	BHLHE22	AC136616.2
GK3P	E2F8	GNL3	PHLDB2	AC136616.3
TUBA3C	SKAP2	RNF19A	VDAC2	AC138647.1
C9orf78	ACKR3	PCGF6	ABHD14A	AC138696.1
AIMP2	DDX60L	EPM2A	PPP1R2	AC138811.2
FHL2	HSPD1	PAFAH1B1	RAB27B	AC138894.1
MXD1	RRM1	CRY2	SAMD8	AC138969.1
SLC7A5	ATP10D	PAXIP1	TOLLIP-AS1	AC139530.2
RILP	SPRY4	EDEM1	IRS2	AC140504.1
JAZF1	DUS2	HOXA2	SOST	AC141272.1
S100A12	LINC00294	GRAMD1C	ARMC8	AC144573.1
LOC100996643	NAIP	COL13A1	AHSA1	AC145212.1
LYL1	ELANE	DYNC2LI1	FAF1	AC171558.1
ACOT7	SAMD9L	ARHGEF26	GPATCH8	AC171558.3
TUBA1A	DPYS	TXNDC9	RFPL3	AC213203.1
LOC254896	CSF3R	DIP2B	TMEM97	AC213203.2
MYL6B	SP1	ATAT1	EMC4	AC231656.1
RNF24	ALPK3	WNT16	GPD1L	AC231657.3
TCP11L2	NAPEPLD	EARS2	IL18BP	AC233723.1
GBAP1	ACTL6B	S100Z	DPP10	AC233755.1
BMP2K	LYST	RAB14	CXCL13	AC233755.2
BATF	ILDR1	STAMBP	PROCR	AC240274.1
PLIN3	ZDHHC16	CENPQ	MRPL19	AC242628.1
KIF2C	GALNT7	IFT172	CHCHD3	AC242842.3
HK1	CHI3L1	USP22	RIOK2	AC243547.3
DEFA4	POLK	ARHGAP32	CEP78	AC243967.1
HBB	PNP	TMED5	MRPS30	AC244197.3
YIPF1	DYSF	BEX4	NR2C2AP	AC244517.10
NDUFB3	HSPA1A	XRCC5	ZCCHC7	AC245033.1
MSRB1	ATP6V0D1	SMIM13	DCTN6	AC245748.1
IGF2BP3	KCTD21	SLC25A43	FOSL2	AC253536.7
CPEB4	SLC12A7	TMEM170B	UNK	ACAA1
ICA1	PARS2	RPS11	DNAJB6	ACAA2
HPS1	WNK1	ADNP2	AKAP8	ACACA
TCTEX1D1	SH3BP5L	CDC16	DNAJB1	ACACB
TSG101	SLC20A2	CACNA2D2	MRPL10	ACAD10
C1QC	GALK2	RAB30	COQ10B	ACAD11
RAB6B	NEK9	CD300A	CAPN2	ACAD8
NUSAP1	SNAPC3	ZNF331	HSD17B10	ACAD9
MAFG	UBE4B	MAP7D2	CD226	ACADL
PRDX6	ZNF19	GMPS	TARP	ACADM
UBE2B	PCNA	BCCIP	RAB9A	ACADS
KEL	UTY	ADAM17	ERICH3	ACADSB
UBAP1	POLR3A	NSUN6	CMTM1	ACADVL
ZNRF1	LRMP	RPS27A	IL18RAP	ACAN
MFAP2	RNF34	TRAPPC10	AXIN1	ACAP1
RANBP10	DSN1	ZNF232	ZNF496	ACAP2
TECPR2	CEP55	SGPP1	PVRIG	ACAP3
FAM214B	ZNF296	ADCK2	YPEL1	ACAT1
ISCA1	CCL20	SRSF4	TOMM20	ACAT2
ABLIM3	CLTC	CCDC181	LSM3	ACBD3
CEBPE	CNOT1	NOL8	TSPAN14	ACBD4
NSUN3	TCEANC2	MPZL3	DUSP28	ACBD5
PCOLCE2	ABCB6	APPL2	NLRP2	ACBD6
ASPM	SLC23A3	FAM91A1	OR8B2	ACBD7
FFAR2	RAB10	TSHZ2	SMAD6	ACCS
SRXN1	CEACAM6	MDN1	PIK3R1	ACCSL
RAB2B	ETNK1	KLHDC2	KPNA5	ACD
TK1	GPR146	SLC9A6	REPS1	ACE
S100A8	COL4A3	BTG1	FEM1B	ACE2
MCOLN1	SF3B3	LINC01252	PARP8	ACER1
SFTPC	JRKL	SPAG16	CCNB1IP1	ACER2
SERPINB1	RIMBP3	EFHC2	BNIP2	ACER3
MAP1A	MKI67	RASA1	LOC100130872	ACHE
UBE2C	LYPD6B	HNRNPU	TIGIT	ACIN1
AP2B1	PLA2G2F	MBNL1	WDR70	ACKR1
SOX6	CAMK2G	RUNX1-IT1	CD69	ACKR2
NINJ2	C2orf42	MITD1	SS18L2	ACKR3
EPB41	MTF1	JADE2	SH2D2A	ACKR4
SPC25	NKX6-3	TJAP1	SMARCE1	ACLY
MYBL2	PIK3R6	BMP8B	LGR6	ACMSD
RHAG	SLC38A9	LIN52	SMAD7	ACO1
KIF20A	RNASEL	SLC6A16	PHF5A	ACO2
MBOAT7	DSCC1	RPS10P7	THAP11	ACOD1
RARA-AS1	BRAT1	RBM3	RPL39L	ACOT1
CBS	RAD51	ZNF404	SERPINF1	ACOT11
GLT1D1	TTK	GIMAP8	EID2	ACOT12
CENPA	AGER	SMIM19	MTFP1	ACOT13
NT5M	PIF1	ADCY9	PSMD12	ACOT2
GRB10	GOLGA1	RPRD1B	NDUFAF5	ACOT4
CNPPD1	SIN3B	SPAG17	PCBP2	ACOT6
PITHD1	RBPJ	NRDE2	CA3	ACOT7
MAOA	CDC20	CBX5	PIP4K2C	ACOT8
CREG1	LOC283922	MRPS22	TRERF1	ACOT9
FPR1	IGLL5	ZNF665	MYBL1	ACOX1
CDYL2	LMO2	MKKS	JDP2	ACOX2
MICAL2	LINC01127	MBIP	SNHG9	ACOX3
GSN	BMP2K	C2orf49	LAYN	ACOXL
MARCO	DHRS2	PDCD4	OTUD7A	ACP1
C17orf99	LOC100132057	SS18L2	TLR3	ACP2
LTF	RAB23	EEF1B2	CASC15	ACP3
TLR1	CSAD	ZNF627	TTC16	ACP4
ABCA1	RBM28	UGT8	BAD	ACP5
PTCRA	LINC01061	FBXW7	SNTB2	ACP6
SEMA3G	B3GNTL1	MMGT1	EPHA1-AS1	ACP7
ADAM9	TXLNB	PAG1	TOLLIP	ACR
ALOX12	ZNF117	FAN1	OXNAD1	ACRBP
OAF	ZDHHC19	MTRF1	CEBPD	ACRV1
GFOD2	TRIM41	FIGNL1	RIT1	ACSBG1
PLSCR4	ZNF587B	DNAJC2	COX5B	ACSBG2
RMND5A	C1QL1	CCDC146	NDUFV2-AS1	ACSF2
HOXA10-HOXA9	LOC100506258	IL18R1	MRPL11	ACSF3
BAMBI	OSBPL11	PAPOLA	B3GAT1	ACSL1
REXO2	TRMT1L	RPUSD4	NMB	ACSL3
ARHGEF37	RAB24	ZIK1	TTC22	ACSL4
TFE3	ATP6V0A1	PAIP1	TNFAIP3	ACSL5
TMEM40	FBXO43	OTUD6B-AS1	ERN1	ACSL6
C4A	IL17RA	FCRL3	ISCA1	ACSM1
PLEKHN1	LYG1	UEVLD	ABHD15	ACSM2A
GCA	DROSHA	VPS26A	GABARAPL1	ACSM2B
ZER1	NLRC4	NEK3	LINC00938	ACSM3
CDC45	NEURL4	STAP1	EAPP	ACSM4
DPCD	ALPK1	RPS23	ESYT2	ACSM5
EPOR	PARP14	FBXO34	EIF5A2	ACSM6
UBB	CXXC1	NDUFB8	PAM	ACSS1
GAPDH	MIA3	OVGP1	ATRAID	ACSS2
GADD45B	ARHGAP26	TCF7L1	DCTN3	ACSS3
RNF182	YTHDC2	TCL6	LRBA	ACTA1
ACHE	STX3	CDH1	XCL1	ACTA2
GDE1	ZNF837	GTF3C4	THUMPD3	ACTB
FGFR1OP2	GATA2	KDM4A	AGK	ACTBL2
INHBA	LBR	WHAMMP2	IL10RA	ACTC1
PADI4	CDK3	ZNF557	PEX19	ACTG1
SERPINA1	SMG5	FBXO4	TBC1D15	ACTG2
ARL4A	RRM2	GTF3C2	SNORA78	ACTL10
PCTP	DBH-AS1	WDR6	CMC4	ACTL6A
TSPO	EXOSC10	EBAG9	LINC01351	ACTL6B
SPI1	TBC1D2	TIGD7	CD3G	ACTL7A
ORC1	LOC101928424	SRFBP1	SPPL3	ACTL7B
GP1BB	KMT2C	RCAN3	LOC101928069	ACTL8
SERPINB2	PPP2R3C	LONRF3	FOXK2	ACTL9
YWHAH	ASPG	PHACTR1	CCDC92	ACTN1
CDA	C11orf24	LRRFIP1	KCTD10	ACTN2
ITGA9	LUC7L3	GDAP2	PTPMT1	ACTN3
BST1	EXO1	STT3B	FLJ31104	ACTN4
SH3PXD2B	SPC25	UBXN7-AS1	PIGK	ACTR10
CENPF	MS4A3	KIF20B	EPB41L4A-AS1	ACTR1A
DIAPH3	KLF17	NUP133	ZNF669	ACTR1B
TERF2IP	ITGA7	FPR3	TBC1D25	ACTR2
BCL6	SMG7	WBP11	MPC1	ACTR3
CTSD	DTX4	MCM3AP	SCRN2	ACTR3B
ESAM	ATG7	GUSBP5	KLRB1	ACTR3C
CYP4F3	POC1A	RBM8A	SYAP1	ACTR5
RFESD	DDIAS	TDG	FLJ37453	ACTR6
SPSB1	OGFRL1	LRRC37A	COMMD1	ACTR8
CMTM5	KLHL22	GTF3C2-AS1	RAB2A	ACTRT1
LOC102724517	LPAR1	EZR	C8orf88	ACTRT2
CISD2	PDPR	SH2D3A	PPP2R2B	ACTRT3
PLB1	ITGA10	SMYD3	IFT22	ACVR1
BLOC1S1	MIR146A	NLN	CALM1	ACVR1B
F5	SLMAP	NCL	ZFAND2A	ACVR1C
CRISP3	METTL3	LOC728392	EBP	ACVR2A
C1QB	CCNB1	RPS27	UBE2E3	ACVR2B
ARPC1B	DLGAP5	LINC01442	C9orf116	ACVRL1
SORT1	EEPD1	PELI1	MRPS22	ACY1
KCNJ15	CYP3A43	AMDHD1	ZNF600	ACY3
SLC26A8	STIP1	PTGER2	CWH43	ACYP1
SBNO2	ZNF302	BTN3A2	PDZD4	ACYP2
IFI27	SKA1	PDS5A	ZNF26	ADA
ENTPD2	TLR10	PATZ1	RHOBTB3	ADA2
MSRA	KIAA0100	LOC284950	FBXO34	ADAD1
ABCC4	B3GNT8	MAPK9	TOX	ADAD2
FCAR	PLEKHO1	HPS4	GZMA	ADAL
MERTK	METTL7A	CCDC62	PIP4K2A	ADAM10
CAMP	RMI1	ST7-OT4	ATP13A5	ADAM11
RUFY1	RBM25	FAM122B	ITPRIPL1	ADAM12
MGLL	CISH	TMOD4	TMIGD2	ADAM15
IFI35	DNAH8	NFS1	ST3GAL3	ADAM17
UBE2O	LRRC25	THAP5	ADPRM	ADAM18
RECQL4	SETD4	TMEM242	MRPL55	ADAM19
YIPF6	VNN2	TNFRSF25	RAD51C	ADAM2
ITGA11	UBXN7-AS1	CHERP	RPS19BP1	ADAM20
HEPACAM2	RNF141	LGALS4	GAN	ADAM21
TRIB3	THAP3	HMBOX1	CCL5	ADAM22
VWCE	BRD8	FAM24B	GNPTAB	ADAM23
PCGF5	VPS37C	TEP1	MRPL54	ADAM28
IFITM3	YEATS2	MAGED1	DUSP12	ADAM29
NAPA	CCL25	UPK1B	IQCK	ADAM30
KIF11	TAF12	TMEM14A	SNHG3	ADAM32
PGPEP1	NUDT9P1	ZNF395	NCR3	ADAM33
LOC101927752	SIRPB2	HLA-DOB	SIGLEC17P	ADAM7
PANX2	PTPN6	TCF20	AVPI1	ADAM8
PLS3	SMARCAL1	PMS2	SIX4	ADAM9
MX2	FKBP15	CACYBP	P2RY8	ADAMDEC1
SCD	LARP4	ZNF583	HNRNPL	ADAMTS1
RGS6	AAK1	FAM223B	B3GNT7	ADAMTS10
ELL2	GNG10	KLHL7	TSHZ1	ADAMTS12
RAD54L	GNB4	NSUN4	BNC2	ADAMTS13
TBC1D22B	CREB5	PDCD7	PHF14	ADAMTS14
PPP1R3B	RIC3	MRPS31	C8orf33	ADAMTS15
ACRBP	BTN2A3P	TSPYL4	DHCR7	ADAMTS16
FERMT3	DENND2D	CDK4	KCNA10	ADAMTS17
ANLN	WDR77	BEAN1	SNTA1	ADAMTS18
RAD23A	SLC25A12	IRAK2	HOPX	ADAMTS19
SLC2A1	SLC25A51	ANAPC7	STX8	ADAMTS2
LILRA5	CCDC117	PAXIP1-AS1	PEMT	ADAMTS20
ATP1B2	SELL	HEY2	SLC6A4	ADAMTS3
AMH	KMO	RMDN1	ISCA2	ADAMTS4
ZYX	CSRNP2	MRPL3	PRPS1L1	ADAMTS5
SRF	MBD6	PSD4	DDX28	ADAMTS6
DACH1	EIF4ENIF1	UBLCP1	MOAP1	ADAMTS7
THOC7	PLCXD1	OPHN1	STX19	ADAMTS8
TALDO1	RGS14	ZW10	PTGDS	ADAMTS9
DUSP3	DTYMK	GLIDR	SLC25A36	ADAMTSL1
ADCY8	LOC728392	ALDH3A2	C2CD3	ADAMTSL2
MAPK14	FLJ46875	CTSK	KLHL11	ADAMTSL3
TBXA2R	CBR4	IMPG2	RRP36	ADAMTSL4
UBE2J1	BBS10	MAF	HTATIP2	ADAMTSL5
GSPT1	ZFP62	C12orf42	GRASP	ADAP1
MICU1	BIK	SUN2	DHRS3	ADAP2
B4GALT5	LOC283177	ENDOU	SH3BP5	ADAR
GTPBP1	PGAM2	MED31	YDJC	ADARB1
SLX4	MOB3A	RAB11FIP2	SYF2	ADARB2
STAT3	ZNF717	KCTD6	LIMCH1	ADAT1
SRA1	AMZ1	UVRAG	SCARNA17	ADAT2
GSR	CHTOP	SLC35F3	ZNF668	ADAT3
FUT4	THAP2	FAM219B	PCBP4	ADCK1
IFITM2	CYP2W1	PCM1	AGPAT4	ADCK2
GP9	MED19	HLF	TOB1	ADCK5
YY1AP1	DTNBP1	KLHL42	ZNF568	ADCY1
LILRA6	ST6GAL1	RLF	ZFP36L2	ADCY10
MIR6787	CCR3	B2M	FAM172A	ADCY2
TFR2	ABR	MIR636	PTGER2	ADCY3
EIF1	LINC00862	AGAP4	ZNF639	ADCY4
GFI1B	PPP1R12B	PARP16	TBCC	ADCY5
INSL3	AARS2	LRRC37A2	IDS	ADCY6
TMEM45A	KIFC1	CYP4V2	IER3IP1	ADCY7
IMPA2	SLC25A17	PSMG1	FGFBP2	ADCY8
BEST1	C1GALT1C1	USP25	KLRC3	ADCY9
CDT1	SLPI	ZNF7	EXOSC9	ADCYAP1
CHMP2A	BPTF	UPRT	RLF	ADCYAP1R1
TTC7B	WRAP73	TPM2	PLCL2	ADD1
ZFAND3	GALK1	ZNF32	ATG4D	ADD2
CEACAM6	ZNF70	ZNF660	FAM228B	ADD3
SIGLEC5	FAM174B	CREB3L2	DHRS7	ADGB
LOC101928419	RNF216	MKRN2	PRKAG2-AS1	ADGRA1
SERPINB10	STK17A	ATMIN	ZG16B	ADGRA2
TXN	DGKA	GRIP1	USP7	ADGRA3
DPM2	SEMA4D	TMOD2	ABHD17A	ADGRB1
LOC101927723	ARG1	LMAN1	FAM221B	ADGRB2
ATP6V0C	IL10RB	NECAP1	PDZK1	ADGRB3
KIF14	MPP2	TRAK1	LYRM9	ADGRD1
CTSG	FLJ45513	CAMK1	MTHFD2L	ADGRD2
FNBP1L	DENND3	TMEM126B	KRT86	ADGRE1
PDLIM1	CEP19	AP1G2	PDSS2	ADGRE2
BRD4	ZNF154	IRF6	RNF115	ADGRE3
NACC1	POLR3D	WDR5B	ZNF28	ADGRE5
STAU1	TTC9C	MIR3682	HYKK	ADGRF1
BTNL3	CCL1	HTATSF1	CAMK4	ADGRF2
CCNE1	PLEC	RNF166	WDR45B	ADGRF3
CLIC2	EFNB3	KANK3	RNF144B	ADGRF4
CRYM	ARL10	SYNCRIP	ALKBH7	ADGRF5
CKAP4	C18orf54	CTC1	GCHFR	ADGRG1
PEF1	TMEM156	COX10-AS1	MYO5B	ADGRG2
TCN1	RCCD1	MRPL46	C12orf75	ADGRG3
PARVB	ZNF516	NAALAD2	PTPRA	ADGRG4
RGL4	CCL8	MIPEP	HPD	ADGRG5
PTMS	IGSF9B	CTTNBP2	EIF2D	ADGRG6
CREB5	CTDSP2	PIK3CA	EVA1C	ADGRG7
PLBD1	ZNF585A	WAC-AS1	MED14OS	ADGRL1
RPIA	SPRED1	EYA3	RAMP1	ADGRL2
TMEM200B	HECW2	LOC389641	C7orf26	ADGRL3
MEIS3P1	HPR	MTIF3	GZMM	ADGRL4
CDIPT	ABCA7	GPR155	MGMT	ADGRV1
GYG1	FGD6	CIITA	TSN	ADH1A
TLE3	KCNK6	ZNF24	ZBTB24	ADH1B
MMRN1	SHCBP1	ALKBH3-AS1	MNAT1	ADH1C
HMGB3P1	HDC	NME9	CCDC71L	ADH4
JUN	CCR2	MOB4	NAB1	ADH5
TYMS	TMEM214	TCEAL1	TIMM23B	ADH6
GAS2L1	SPATC1L	PAAF1	PRF1	ADH7
CDC20	UBE2G1	ZSCAN32	APOM	ADHFE1
ACER3	CANT1	SUGT1P3	GZMH	ADI1
ABTB1	TIMM21	RPL13A	CCDC96	ADIG
ALDH5A1	FUT6	PLIN1	NAP1L5	ADIPOQ
LAMTOR5	IKZF3	P2RY10	ELOVL6	ADIPOR1
ESPL1	SH3RF1	CS	CHST11	ADIPOR2
CHIT1	KCNN3	ZNF93	TSC22D3	ADIRF
YTHDF3-AS1	PIK3C2A	AK9	CBX3P2	ADK
PF4V1	KDM4A	TXNDC16	RBM3	ADM
DSCC1	MMP25	POLR2G	LOC374443	ADM2
INPP5K		KIR2DL1	SNHG16	ADM5
RHD		RASA2	LSM1	ADNP
AATK		SENP5	NRP2	ADNP2
E2F8		GNL1	SAP30	ADO
PGD		DDX11L2	ZNF684	ADORA1
TAL1		ZCCHC4	GTF3C1	ADORA2A
MYO10		DIMT1	ZBTB16	ADORA2B
PRKAR1B		ETV3	GUK1	ADORA3
DGAT2		ARHGEF18	ZFPM1	ADPGK
GSTM5		LRRC8D	CST7	ADPRH
ZWINT		MTO1	FARS2	ADPRHL1
AMFR		AK6	DTD1	ADPRM
TMC5		ZNF124	FBXO32	ADPRS
WDTC1		GIMAP1	PDGFD	ADRA1A
EXO1		CHD8	SMKR1	ADRA1B
MMP1		TTLL4	KLRF1	ADRA1D
PPP2R5B		GIMAP1-GIMAP5	METRNL	ADRA2A
TMCO3		ZNF8	MAGED2	ADRA2B
STIL		SMPD3	TRAPPC13	ADRA2C
DHCR24		TGIF1	CACNA2D2	ADRB1
HCK		FAM156A	ITCH	ADRB2
BASP1		OSBPL10	PI4K2A	ADRB3
PFKFB4		IMMT	RPL37A	ADRM1
UBASH3B		ZXDA	FEZ1	ADSL
PGM2		CSNK1G3	CTSW	ADSS1
STEAP4		NKG7	LBX1-AS1	ADSS2
TMEM52B		YIPF4	HSBP1L1	ADTRP
GAS6		TMEM218	SH3BP4	AEBP1
ZDHHC3		CEP164	TGFBR3	AEBP2
TROAP		MAP3K13	GNLY	AEN
NFIL3		MPC1	ZBTB25	AF196969.1
CDKN2C		EFHC1	NKG7	AF241726.1
CD151		MANEA	SPNS3	AFAP1
CMIP		CAAP1	EMC6	AFAP1L1
EHD2		ANKRD36	MAPK9	AFAP1L2
TRIP13		TTC28	ZNF511	AFDN
CDKN2D		LOC100379224	SMIM12	AFF1
NPL		CBFB	C16orf91	AFF2
CDCA7		COX20	SYNGR1	AFF3
ATG9A		ATP8B2	CNST	AFF4
CALD1		TGIF2	RP9	AFG1L
PPARG		PLAG1	RPL27A	AFG3L2
MOSPD1		INTS4	MATK	AFM
C1orf116		HVCN1	AKAP5	AFMID
FAR2		SPTLC3	MRPL47	AFP
GBGT1		CCDC121	CLIC3	AFTPH
SNX3		ARFGEF1	HINT2	AGA
SIRPA		CERS5	S1PR5	AGAP1
METTL9		HHIPL2	DUSP2	AGAP2
ITGB3		PSMD6	IL2RB	AGAP3
FAM110B		ZBTB10	HSPA5	AGAP4
DNAJA4		PRMT9	NR1D2	AGAP5
DCAF11		TNNI3K	C15orf61	AGAP6
SDC1		STX18-AS1	CASS4	AGAP9
FN3K		NUDCD1	SLC25A33	AGBL1
RRAGD		SAMD12	ZNF254	AGBL2
MYB		CENPU	TLE1	AGBL3
GSTO1		KRTAP5-AS1	ANKRD36	AGBL4
TDRD9		DNAJC1	AREG	AGBL5
ST3GAL2		TTTY12	PRKACB	AGER
FBXO9		MSH6	SNRPA1	AGFG1
CLEC4D		MACF1	TIGD1	AGFG2
KREMEN1		SELENOF	SLA2	AGGF1
MYH9		UACA	CRYL1	AGK
TMEM140		MRRF	MORN3	AGL
LINC01094		MTSS1	TMEM64	AGMAT
TIMP1		ACO1	PRSS23	AGMO
AKIRIN2		WDR70	CGRRF1	AGO1
RALBP1		ADAM22	KRT2	AGO2
ICAM1		PET117	C11orf58	AGO3
USB1		TFB2M	C1orf21	AGO4
CITED2		RPS25	ABCD3	AGPAT1
DDIAS		LOC100130872	POLR2D	AGPAT2
CSRNP1		MICAL3	TRIAP1	AGPAT3
CHPT1		GOLGA7	CDC42	AGPAT4
IL10		SPTSSA	ING2	AGPAT5
PHGDH		UAP1	HUS1B	AGPS
WDR45		CDC42SE1	NCALD	AGR2
LRRC72		CCDC88C	MGAT4A	AGR3
NAMPT		ZNF767P	ABL1	AGRN
FGF13		PHYH	GSAP	AGRP
MCUR1		CLLU1	DGUOK	AGT
LIMS2		RRN3P3	LINC01431	AGTPBP1
WNT11		CLEC1A	ACBD6	AGTR1
PBX1		VCPIP1	CHST12	AGTR2
LIN7A		CUL4B	SMIM19	AGTRAP
CTSB		SERINC1	ANKRD10	AGXT
AMPD3		SCML2	TIMM8A	AGXT2
PA2G4		LRRC47	KLRD1	AHCTF1
MRVI1		GCOM1	POLR2K	AHCY
STK3		GLT8D1	C6orf226	AHCYL1
TDRP		R3HDM1	PP7080	AHCYL2
VRTN		RNF144A	KMT2E-AS1	AHDC1
OLR1		ZNF100	F2R	AHI1
SMIM3		MIR186	SMYD3	AHNAK
TGFB1I1		INPP5B	HCST	AHNAK2
PIGC		ANKRD18A	EXOSC7	AHR
RFXANK		XPO5	TFDP2	AHRR
ACOX2		ATG4C	TADA2A	AHSA1
TSPAN33		GPR22	CD160	AHSG
IGFBP2		MAML2	ZXDA	AHSP
SHARPIN		MGP	DDIT4	AICDA
ZBTB7B		IQCB1	TP53TG1	AIDA
ETV7		KIF3B	HOXA5	AIF1
MCM2		RBM27	CDADC1	AIF1L
STXBP2		PYROXD2	ARL4C	AIFM1
FAM117A		TYW5	SUMO3	AIFM2
FGGY		CAMSAP1	MED10	AIFM3
MELK		MLEC	KLF9	AIG1
HAGH		XIAP	ID2	AIM2
CDKN1A		GAS5-AS1	ACOT4	AIMP1
SLC28A3		SLC35B4	ZNF34	AIMP2
SLC39A1		BTBD9	RUNX3	AIP
KRT18P38		MTBP	TOMM5	AIPL1
CYB5R2		TNIK	PRDM1	AIRE
LOC100507472		ST6GAL1	PET117	AJAP1
GP1BA		DDX27	CA5B	AJM1
MYC		HLA-F	MED30	AJUBA
FAM89A		CBX1	PSTK	AK1
KDM7A		AP4B1		AK2
OPLAH		CECR3		AK3
GINS1		IPCEF1		AK4
PRDX5		ZNF518B		AK5
IL15RA		PSMC6		AK6
YIPF2		UBR3		AK7
THBD		LOC102723809		AK8
PINLYP		CCR5		AK9
GNB2		CEBPZOS		AKAIN1
DESI1		NASP		AKAP1
TPM1		NIPA1		AKAP10
GMIP		FAM120C		AKAP11
ID1		SNHG16		AKAP12
MRPL28		SEC61B		AKAP13
SIGLEC9		PHF10		AKAP14
SYTL4		CD8A		AKAP17A
NTNG2		TNFAIP8		AKAP3
DEPDC1		NUP43		AKAP4
SRPK1		LINC00888		AKAP5
TNFRSF10C		RPF1		AKAP6
MRC2		FMO4		AKAP7
SH3TC2		WLS		AKAP8
CLEC16A		MIEF1		AKAP8L
ADCY3		SOAT1		AKAP9
CD63		SDAD1		AKIP1
TPX2		C8orf37		AKIRIN1
BIK		PAX6		AKIRIN2
MAP1LC3B		USP33		AKNA
USP6NL		MMP19		AKNAD1
HK3		FAM98B		AKR1A1
FRMD3		PPP3CB-AS1		AKR1B1
PRTN3		CCNG2		AKR1B10
MYZAP		EIF3H		AKR1B15
NMNAT2		SRSF3		AKR1C1
DEFA1		NAALADL2-AS3		AKR1C2
ANKRD33B		EBF1		AKR1C3
PAGE5		SCOC		AKR1C4
DHCR7		LNPEP		AKR1C8P
MIIP		SETX		AKR1D1
LGALS12		SCARNA15		AKR1E2
SLC39A8		NMRK1		AKR7A2
MSRB3		LCMT2		AKR7A3
MAP2K2		AIFM1		AKT1
GSK3A		LEO1		AKT1S1
AP2A1		MRFAP1		AKT2
CACFD1		BCDIN3D		AKT3
FZR1		ZDHHC17		AKTIP
ARHGAP6		S100B		AL021546.1
CDCA2		HBP1		AL021997.2
ZSWIM4		HELZ		AL022312.1
ERG		SPECC1L		AL022318.4
ODC1		LOC100130357		AL031178.1
DNAJC5		SNHG17		AL031178.2
ECSIT		LINC00937		AL031315.1
VNN2		IAH1		AL031681.2
CENPO		TRIM23		AL031777.2
LOC101927278		GTF2IRD2B		AL034430.1
ABCA13		TXNL1		AL034430.2
ZRANB1		MED23		AL035078.4
PTGR1		FAM131B		AL035460.1
CEACAM8		MAGEL2		AL035461.3
TREML4		PRO1804		AL035699.1
PRDX2		LOC101928896		AL049569.3
ANAPC15		DNAJA3		AL049629.2
HJURP		LPAR6		AL049634.2
NFKBIA		ZNF155		AL110118.1
WAS		CLPX		AL117348.2
AP2M1		UBR7		AL121758.1
P2RX5-TAX1BP3		THAP9		AL121845.2
CITED4		ZNHIT3		AL121845.3
C4orf45		PIAS3		AL121899.2
MAN1A1		STX17		AL121900.1
AUNIP		TTLL5		AL132671.2
MCM6		SNX14		AL132780.3
MANSC1		IFT88		AL133500.1
TMEM92		LINC00899		AL135905.2
CTDSPL		CUL3		AL136115.4
ARID3A		FCRL1		AL136295.1
SHISA4		DDX19B		AL136295.3
TPM4		PP2D1		AL139011.2
FOLR1		MED7		AL139260.3
HSF4		CUZD1		AL139300.1
FAM124A		QSER1		AL139353.1
MT1G		ARHGEF6		AL157392.5
RHOBTB1		SEMA4D		AL158151.3
CCNB1		ARL17A		AL159163.1
LOC100507507		LOC101927539		AL160272.2
CLSPN		C12orf45		AL162231.1
ROPN1L		FOXP1		AL162231.3
PIP5KL1		DENND1B		AL162417.1
SLC8A3		POLR3A		AL162596.1
TRAK2		CEP83		AL163195.3
PKM		AFAP1		AL163636.1
PARD3		FAM177A1		AL353572.3
DERA		CYLD		AL353579.1
LY6G6D		ZNF703		AL353671.1
C5AR2		PHF14		AL354761.1
DHX40		HENMT1		AL354822.1
MIR424		TP53RK		AL355102.2
TMEM189		TMEM63A		AL355315.1
STOM		NBPF1		AL355916.3
TFRC		TRNT1		AL357075.4
TYMP		C12orf65		AL358113.1
PIP4K2A		FAM204A		AL359092.3
COG1		ZNF251		AL365214.2
SCN1B		ZNF75D		AL391650.1
MYL7		UBE2E2		AL391987.1
NEIL3		PCNP		AL391987.2
NKD2		DNMBP		AL441992.2
MPG		RAD50		AL445238.1
COLGALT1		EAPP		AL445524.2
PRR13		IPO5		AL445989.1
PROK2		ZFP2		AL451007.3
ZBTB47		ZNF684		AL451106.1
MCU		TTC17		AL512428.1
SLC36A1		AAGAB		AL512785.2
FRAT2		USP1		AL589987.1
FAM20C		SLC23A1		AL590132.1
SLC1A5		RNF38		AL592183.1
F11R		SARM1		AL592490.1
ARHGAP18		DTYMK		AL603764.2
YPEL4		GALK2		AL603832.3
NLRC4		OXNAD1		AL627230.1
LAPTM4B		SMARCE1		AL627230.3
SORBS1		PYROXD1		AL645922.1
ROGDI		NUP205		AL645941.2
PYGL		MSTO1		AL662884.4
IRX3		KAT6A		AL662899.2
SDK1		CAPN2		AL669918.1
LMO2		NPTN-IT1		AL672142.1
RAB43		PKLR		AL691442.1
MICALCL		MKLN1		AL713999.1
SP110		MRPS14		AL772284.1
CXCL3		KIFAP3		AL845331.1
SPATA24		DNHD1		AL929554.1
OIP5		EWSR1		ALAD
RNF19B		ERCC4		ALAS1
RBBP8NL		SNRPE		ALAS2
TCN2		UVSSA		ALB
RGS16		MGAT5		ALCAM
C3AR1		CCDC122		ALDH16A1
CARM1		C1orf54		ALDH18A1
MTHFD2		SLC25A32		ALDH1A1
RSPO1		GPR157		ALDH1A2
LTBR		VSIG1		ALDH1A3
LINC00423		ATXN1L		ALDH1B1
CLEC1B		MEX3C		ALDH1L1
HTATIP2		MIR646HG		ALDH1L2
ADD2		APBA2		ALDH2
SERPING1		RAB39B		ALDH3A1
VAT1		TIMM9		ALDH3A2
DBN1		PHLDA1		ALDH3B1
STAB1		ZAP70		ALDH3B2
MARCHF3		L3MBTL4		ALDH4A1
MYD88		GDF11		ALDH5A1
PHLDA2		SBDS		ALDH6A1
MTX1		CDH2		ALDH7A1
SERPINB8		EEA1		ALDH8A1
SOX15		ZNF30		ALDH9A1
TSHZ3		INPP4B		ALDOA
TMEM120A		SRP9		ALDOB
CA4		NETO1		ALDOC
FAH		SMARCAD1		ALG1
MALL		SSBP1		ALG10
SMAD1		C18orf32		ALG10B
MTMR3		THUMPD2		ALG11
PEAR1		ITSN2		ALG12
MAFB		SFT2D3		ALG13
CHMP4B		SENP7		ALG14
MAF1		STK36		ALG1L
WASF2		N4BP2L1		ALG1L2
PFKFB3		KIAA1841		ALG2
KRT3		ZNF770		ALG3
PSMF1		RPF2		ALG5
HEBP1		RPL32P3		ALG6
BFSP2		MRPL19		ALG8
HCFC1R1		AXL		ALG9
SERPINE1		MXRA7		ALK
OSCAR		LOC284009		ALKAL1
ANO10		GOLGA1		ALKAL2
RAB31		UGDH		ALKBH1
GALNT9		EXOG		ALKBH2
PPP3R1		PCSK5		ALKBH3
KLHDC8B		LINC00865		ALKBH4
MVP		PRKCQ-AS1		ALKBH5
GM2A		TENM1		ALKBH6
USP12		ANKRD49		ALKBH7
FAM166A		MICU2		ALKBH8
POMP		FAM161B		ALLC
MNDA		ARL10		ALMS1
NADK		ACSS1		ALOX12
ZMAT2		SRRM2		ALOX12B
CYB5R1		TLE1		ALOX15
EFHD2		C10orf88		ALOX15B
TRIM25		TULP4		ALOX5
NQO2		NCLN		ALOX5AP
LOC100130370		ZNF658		ALOXE3
SAMD14		CYFIP2		ALPG
CXCL2		LOC100289230		ALPI
CCR4		DLST		ALPK1
IGLL1		FMR1		ALPK2
TBC1D2		GOLM1		ALPK3
RMI2		SNX30		ALPL
BUB1B		AKAP8		ALPP
GADD45G		NOL11		ALS2
GPR27		LIX1		ALS2CL
QSOX1		BCL11A		ALX1
ZNF438		ZNF107		ALX3
PCNA		PEA15		ALX4
CD38		ZNF117		ALYREF
ENO1		DIDO1		AMACR
LMNA		SIN3A		AMBN
C1QTNF4		LINC00894		AMBP
NEK6		TMEM161B-AS1		AMBRA1
GCAT		SNORD8		AMD1
SEPT5-GP1BB		DBIL5P2		AMDHD1
NOP10		TRIM13		AMDHD2
EHD3		KCTD10		AMELX
CUL4A		VASH1		AMELY
RNASE1		ZNF551		AMER1
C11orf71		FBXO8		AMER2
ARMC6		ACYP1		AMER3
NPM2		KCTD18		AMFR
CD24		CCT2		AMH
NYX		HECTD2		AMHR2
HNF1A		PRDM15		AMIGO1
PLEKHM1		MECP2		AMIGO2
TLN1		THRAP3		AMIGO3
ARHGAP23		USP8		AMMECR1
DZIP1L		UNC119B		AMMECR1L
ZNF653		ENTPD1-AS1		AMN
RFNG		RSAD1		AMN1
PXMP2		OGFOD1		AMOT
HSPA6		RUNDC1		AMOTL1
SREBF1		ULK4		AMOTL2
ASIC4		GLUD1		AMPD1
B3GNT5		TTC32		AMPD2
TOM1		CLINT1		AMPD3
GNA15		VPS35		AMPH
FNDC3B		SCGB3A2		AMT
PCSK1N		LOC100505549		AMTN
MYL6		RASEF		AMY1A
SNCG		FRG1		AMY1B
GPR137		SLC18B1		AMY1C
TKT		SEPSECS-AS1		AMY2A
MIDN		SLC11A2		AMY2B
AGO2		RDM1		AMZ1
FSCN1		LOC101928371		AMZ2
FKBP1A		ZNF175		ANAPC1
IER2		TIGD3		ANAPC10
ATP6AP1		MTERF4		ANAPC11
ADAMTS13		GON4L		ANAPC13
HAUS4		DPH5		ANAPC15
PTGIR		NRIP1		ANAPC16
KLF15		IPO8		ANAPC2
EMC3		FOXRED2		ANAPC4
ITPRIP		TNFRSF10A		ANAPC5
GALNT14		RDH13		ANAPC7
ZFP36		TVP23B		ANG
TRIM71		USP7		ANGEL1
UBE2V1P9		CYP20A1		ANGEL2
LILRB2		MAGT1		ANGPT1
RBX1		METTL25		ANGPT2
BRAF		TNFSF14		ANGPT4
NDST1		ZNF765		ANGPTL1
CTSL		LOC101927620		ANGPTL2
SNORA71B		ZSCAN26		ANGPTL3
IL1RL2		INE1		ANGPTL4
STK11		KDSR		ANGPTL5
GIPC3		RNF115		ANGPTL6
GMNN		METTL6		ANGPTL7
LGALS1		PKD2L2		ANGPTL8
PPP1R18		MRPL50		ANHX
POC1A		INTS10		ANK1
LYPLA2		PPM1L		ANK2
CLIC4		CDRT4		ANK3
DNAAF1		HLA-F-AS1		ANKAR
MVK		IKBKB		ANKDD1A
B4GALNT4		CCT6P1		ANKDD1B
SPTA1		PCBP2		ANKEF1
GP5		CMC4		ANKFN1
GNG5		RPS6		ANKFY1
SPATC1		RPL7		ANKH
BLVRA		ZNF671		ANKHD1
PERM1		REST		ANKHD1-EIF4EBP3
WDR25		EIF1AX		ANKIB1
LOC101928557		RYR1		ANKK1
PDCD10		UBR5		ANKLE1
DCUN1D1		UBE2V2		ANKLE2
CRH		TRIM32		ANKMY1
MPDU1		ATP7A		ANKMY2
LOC730098		ASB3		ANKRA2
ONECUT3		VPS45		ANKRD1
AP5B1		UNK		ANKRD10
DNAJB2		PDXDC1		ANKRD11
AMHR2		RUNX3		ANKRD12
FFAR3		LRRC58		ANKRD13A
FATE1		TMEM184C		ANKRD13B
GPER1		SRRM1		ANKRD13C
SMPDL3A		CLCF1		ANKRD13D
FAM83G		PPCS		ANKRD16
OXTR		TRIO		ANKRD17
BUB1		SFR1		ANKRD18A
GINS2		RBBP9		ANKRD18B
IER5L		IPP		ANKRD2
FES		TMEM87B		ANKRD20A1
CDH5		RBM15		ANKRD20A2P
SERINC2		ATP6V1G2-DDX39B		ANKRD20A3P
C2orf88		ZC3H10		ANKRD20A4P
RAB3IL1		NOMO3		ANKRD22
FAM72A		LOC102724814		ANKRD23
AKT1S1		HINT3		ANKRD24
FRAT1		FSBP		ANKRD26
MICALL2		NOM1		ANKRD27
TXNDC17		INSIG2		ANKRD28
HOGA1		ANAPC1		ANKRD29
CD276		NOP58		ANKRD30A
LGALS3BP		ZNF700		ANKRD30B
TNIP1		ITPKB		ANKRD30BL
NCAPH		NOLC1		ANKRD31
GID4		ZCCHC8		ANKRD33
TMEM86B		ZNF484		ANKRD33B
NEXN		TSPYL1		ANKRD34A
DAPK2		ZNF721		ANKRD34B
ENTPD1		MAT2A		ANKRD34C
CTDP1		LIN9		ANKRD35
LOC283177		CASD1		ANKRD36
C2		GCFC2		ANKRD36B
LPCAT2		ZC3H13		ANKRD36C
ITGB5		KRT2		ANKRD37
IGFL1		PLXNA4		ANKRD39
TXNL4B		DNAJB4		ANKRD40
TSNAXIP1		PCDH9		ANKRD40CL
MAGI2-AS3		OGT		ANKRD42
DBNL		DNAAF2		ANKRD44
CHEK1		AGAP9		ANKRD45
AGPAT2		NUDCD2		ANKRD46
IFNGR2		LTV1		ANKRD49
ALPL		GNLY		ANKRD50
AQP10		GUCY2D		ANKRD52
SYT8		TNRC6C-AS1		ANKRD53
GP6		PARM1		ANKRD54
PCDHA10		FMNL3		ANKRD55
GGH		NBEAL1		ANKRD6
VIL1		DNAJC7		ANKRD60
ALDOA		C6orf201		ANKRD61
C9orf40		RLN1		ANKRD62
PACSIN2		FAM214A		ANKRD63
SLC6A19		CD96		ANKRD65
HMGB2		R3HDM2		ANKRD66
ECSCR		TRAPPC8		ANKRD7
HSPB1		WDR20		ANKRD9
PTGS1		CACNB2		ANKS1A
ZFYVE1		ZFP1		ANKS1B
KLF4		LOC101929719		ANKS3
LOC101927272		KIAA0754		ANKS4B
PHC2		SEC22C		ANKS6
YIF1B		PSMA3		ANKUB1
IGSF6		NBPF10		ANKZF1
FBXO6		PRMT6		ANLN
CRLF1		CDHR3		ANO1
S100A11P1		ARMCX5		ANO10
BRCA1		THNSL1		ANO2
TRAF2		CPNE8		ANO3
TMEM63B		DCAF7		ANO4
IKBKG		TTC22		ANO5
SYCN		GPRASP1		ANO6
CYP2W1		REV3L		ANO7
GSTZ1		SNHG1		ANO8
WDFY3		SBSPON		ANO9
MXD3		RAB9B		ANOS1
TRIM6		ZNF300		ANP32A
OS9		G3BP1		ANP32B
ZP2		MARCHF6		ANP32D
MSRB2		GRPEL2		ANP32E
LINGO1		VENTX		ANPEP
LINC00929		ZNF470		ANTKMT
GTF3C6		ILKAP		ANTXR1
COL9A3		UBL3		ANTXR2
DOC2B		ENTPD3-AS1		ANTXRL
PPP6R1		ZNF416		ANXA1
CDC6		FZD1		ANXA10
ABHD16B		LTN1		ANXA11
C22orf31		ADH5		ANXA13
C1RL		PEX11B		ANXA2
DTNBP1		EML6		ANXA2R
ACP5		BAG5		ANXA3
WDR1		FAM223A		ANXA4
APOC2		ZNF83		ANXA5
PMCH		SNED1		ANXA6
TWIST2		ANKRD13C		ANXA7
NEU1		TADA1		ANXA8
IL17RA		PRRC2B		ANXA8L1
ODF3B		LZTFL1		ANXA9
GAA		ALG6		AOAH
DTX3L		MRPS30		AOC1
PSMB3		ENAM		AOC2
BIRC2		PLCG1		AOC3
CREB3L1		DOCK11		AOPEP
BTNL8		BICD1		AOX1
PIP5K1B		ANKRD36B		AP000295.1
ARRB2		ABCD4		AP000311.1
MTURN		NR3C1		AP000350.4
ZNF787		MARCHF5		AP000471.1
G6PD		ZMYM2		AP000721.1
CCDC33		HECTD1		AP000781.2
TAX1BP1		PPP3CA		AP000812.3
CTTN		CCL5		AP000812.4
STAC3		MSANTD3-TMEFF1		AP001054.1
FAM86B3P		COG5		AP001267.5
TOR4A		DUSP16		AP001273.2
RNF215		PCBD2		AP001453.3
CXCR1		PACRGL		AP001458.2
MITF		FLI1		AP001781.2
FSTL1		DGKD		AP002495.1
EMP1		NDUFA5		AP002512.3
ZNF593		ZNF354C		AP002748.5
SLC45A4		HEG1		AP003108.2
KIAA1211L		SMAD9		AP003419.1
MAPK3		M6PR		AP006621.6
DNAH2		MIR29B2		AP1AR
TMEM132A		IDH3A		AP1B1
S100A11		PAN3-AS1		AP1G1
TSPAN9		SLK		AP1G2
SIPA1L2		AMIGO2		AP1M1
MT1X		GAS5		AP1M2
PCDHB13		FANCF		AP1S1
ATP6V0D1		SIDT1		AP1S2
PKMYT1		ZNF827		AP1S3
NOXO1		USO1		AP2A1
PGS1		ELF1		AP2A2
ABCB6		PRRG1		AP2B1
UBR4		AHCYL2		AP2M1
TP73		FYTTD1		AP2S1
MTRF1L		CASS4		AP3B1
KAZN		LRCH1		AP3B2
GTPBP2		ORC3		AP3D1
LGALSL		PPA2		AP3M1
AP1S1		NUCKS1		AP3M2
ZDHHC12		POM121		AP3S1
SLC7A1		CSTF3		AP3S2
C3orf20		ZNF793		AP4B1
GGT1		SERINC5		AP4E1
CDCA8		COL4A4		AP4M1
MFN2		SLC12A2		AP4S1
PKD2L1		TSPAN13		AP5B1
VSIG2		ENOSF1		AP5M1
BAG6		BOLA2		AP5S1
IDI1		ZNF85		AP5Z1
EMILIN2		AKAP7		APAF1
OPRL1		UTP18		APBA1
NFKBIL1		DOCK3		APBA2
NME1		P4HA1		APBA3
LGI3		LOC729296		APBB1
ACTBP9		UBE2G2		APBB1IP
RRBP1		NBPF20		APBB2
IFITM1		HLA-DPA1		APBB3
HTR7P1		ABRA		APC
VWA7		FBXL3		APC2
CTLA4		AKAP10		APCDD1
ATF5		PUS7		APCDD1L
ATP6V0A1		PHTF2		APCS
DUSP1		ARGLU1		APEH
NCKAP5L		RBM12		APELA
SAPCD2		GZMB		APEX1
LOC101927479		MUTYH		APEX2
BAZ1A		CD53		APH1A
KCNJ5		LMBR1L		APH1B
NT5C2		KIF13B		API5
AZU1		SAMD13		APIP
NPR1		HLA-DOA		APLF
GRN		S1PR1		APLN
NXN		RUNDC3B		APLNR
COMTD1		NIT2		APLP1
YIPF3		PITRM1		APLP2
TMEM144		RAD52		APMAP
PTK2B		RPL30		APOA1
SLC2A5		LDHB		APOA2
LINC00482		UBE3A		APOA4
CCDC157		LOC100505715		APOA5
CCR1		ABCF3		APOB
LTA		TIAM1		APOBEC1
ACSS2		DDX55		APOBEC2
MT1HL1		RRAGB		APOBEC3A
PLIN2		GPR180		APOBEC3B
KLF16		ZNF326		APOBEC3C
PLAUR		RPL4		APOBEC3D
PROS1		MCPH1		APOBEC3F
ALYREF		FDPSP2		APOBEC3G
CYP4F2		WDR53		APOBEC3H
GAL3ST2		ZFP91		APOBEC4
ACTR10		TSGA10		APOBR
SQLE		RRN3P2		APOC1
PLEKHG5		UFL1		APOC2
RAB11B		SERPINB9		APOC3
CYTL1		RPGRIP1L		APOC4
CDCA3		MPRIP		APOC4-APOC2
VEPH1		RPL9		APOD
FTL		PTER		APOE
GLDN		RAB3GAP2		APOF
B3GNTL1		ENC1		APOH
RSAD2		ZNF599		APOL1
TM4SF1		RPL24		APOL2
SLC51A		LINC00515		APOL3
CSF2		KPNB1		APOL4
DLC1		DOCK9		APOL5
PGK1		COL9A2		APOL6
FGF2		GRSF1		APOLD1
BCAM		PM20D2		APOM
PLTP		SHPK		APOO
GLIPR2		CA5B		APOOL
RXRA		OSGEP		APP
BCAT1		ZNF189		APPBP2
INTS1		EIF3L		APPL1
CD109		TPRKB		APPL2
SMO		MTFR1		APRT
LOC100506790		BFSP1		APTX
LTBP1		TBC1D23		AQP1
TRIM21		KDM4C		AQP10
GPI		PRNP		AQP11
ABHD16A		CBY1		AQP12A
NECAB2		SPATA7		AQP12B
CIT		HGSNAT		AQP2
LOC145694		CRLF3		AQP3
SLCO4A1		PLAA		AQP4
FOS		DMTF1		AQP5
ARHGEF11		IFT57		AQP6
RIN1		HLA-DMA		AQP7
MED16		EIF3E		AQP8
RAB32		GAB1		AQP9
MATN4		NRF1		AQR
NDST2		SF3B1		AR
KCNK5		RPS3A		ARAF
NPBWR1		NGLY1		ARAP1
FAIM2		FAM200A		ARAP2
ADAMTS14		C2orf69		ARAP3
PLBD2		ZDHHC23		ARC
SEC14L5		ZNF706		ARCN1
HAP1		NAA30		AREG
PAQR4		SUN3		AREL1
TMEM252		LOC100996385		ARF1
RTEL1		EPB41L4A		ARF3
KRTAP5-8		RAB29		ARF4
ETV6		TNFRSF11A		ARF5
MT1H		TBRG4		ARF6
IKZF4		TRIM2		ARFGAP1
PLVAP		POLB		ARFGAP2
CDH22		CCNJ		ARFGAP3
LSMEM1		KLHL3		ARFGEF1
LOC101593348		NSMAF		ARFGEF2
TPGS2		ZNF780B		ARFGEF3
JUNB		TMEM198B		ARFIP1
FRMD4A		ACBD3		ARFIP2
BMP7		STX2		ARFRP1
CASP5		SPOCK2		ARG1
SLC4A11		LYSMD3		ARG2
GLTPD2		PRPF38A		ARGFX
ERLIN1		WDR92		ARGLU1
CDK5		ZC3H7A		ARHGAP1
ALOX5		VPS72		ARHGAP10
PPP4R1		EML4		ARHGAP11A
DHFR		DYNC1LI2		ARHGAP11B
LRRC25		PPFIBP1		ARHGAP12
BCKDK		LEAP2		ARHGAP15
CKAP2L		GSTA4		ARHGAP17
SLC22A31		STK38		ARHGAP18
FAM104B		PMPCB		ARHGAP19
TBCEL		FAIM		ARHGAP20
PLA2G4A		PDHA1		ARHGAP21
EVI5L		PDK4		ARHGAP22
CDC42EP4		CSTF2		ARHGAP23
CMAS		AAK1		ARHGAP24
AGPAT3		PUM2		ARHGAP25
LDHA		KTN1		ARHGAP26
GRAP2		ZNF763		ARHGAP27
SPATA45		SPDL1		ARHGAP28
SLC39A3		DGKK		ARHGAP29
ANXA2P1		TKTL1		ARHGAP30
CCNA2		PDCD6IP		ARHGAP31
CHCHD5		HLA-DQB1		ARHGAP32
ZNF185		ELK4		ARHGAP33
TP53I3		KIAA0753		ARHGAP35
WNT7B		TAF3		ARHGAP36
TWF2		CRIPT		ARHGAP39
DRAM1		KIR2DL3		ARHGAP4
KIF23		STARD7-AS1		ARHGAP40
NRN1		ZXDB		ARHGAP42
ADTRP		LARP7		ARHGAP44
FCHO2		ALG10		ARHGAP45
CARHSP1		CREB3L4		ARHGAP5
CCPG1		LINC00909		ARHGAP6
RBBP8		ZFP62		ARHGAP8
LOC101927051		WDR19		ARHGAP9
LAIR1		STRBP		ARHGDIA
ABTB2		GLCCI1		ARHGDIB
ABHD8		DDX50		ARHGDIG
ACTA2		RPP14		ARHGEF1
GNPDA1		CEP72		ARHGEF10
HOXA10		ANKRD40		ARHGEF10L
FOXP3		SNX29P2		ARHGEF11
TBX1		ERCC6L2		ARHGEF12
TGFB2		MIER3		ARHGEF15
FBXL6		TFAP2E		ARHGEF16
TUBA4A		DPY19L2P4		ARHGEF17
DNAH17		ABCD2		ARHGEF18
HELZ2		HSPBAP1		ARHGEF19
TRIML2		ZNF317		ARHGEF2
PCBP1		NUP160		ARHGEF25
NEK2		CHML		ARHGEF26
SLC5A11		PTCD2		ARHGEF28
FIS1		FOXK2		ARHGEF3
TNXA		NAA16		ARHGEF33
POU4F3		DMXL1		ARHGEF35
LRRC61		SPTAN1		ARHGEF37
CEBPB		RAVER2		ARHGEF38
FGF6		AP4S1		ARHGEF39
C20orf27		FNIP2		ARHGEF4
VWA5B2		OCLN		ARHGEF40
NPW		N6AMT1		ARHGEF5
CYGB		CCL4		ARHGEF6
SREBF2		IL12RB2		ARHGEF7
OPTC		AHCTF1		ARHGEF9
NAT16		TMC6		ARID1A
RAB20		C11orf80		ARID1B
RAB26		SLC2A12		ARID2
KLHDC7B		GAS6-AS1		ARID3A
VAMP5		PAN2		ARID3B
MIR6872		RNF165		ARID3C
ARL8A		DISP1		ARID4A
PTK2		LOC100190986		ARID4B
ARPC1A		ZNRF3		ARID5A
HUS1B		GTF2H2B		ARID5B
PBK		UQCC1		ARIH1
CTNNA1		ATG10		ARIH2
CCDC42		UBE3D		ARL1
INSC		PBDC1		ARL10
RHOG		ZNF829		ARL11
PDLIM4		VCPKMT		ARL13A
NFAM1		LBH		ARL13B
TSPAN17		UBE2Q2L		ARL14
WWC2		MUC20		ARL14EP
B9D2		GJA1		ARL14EPL
ABHD4		CDK5RAP1		ARL15
FTH1P5		SLC30A9		ARL16
ADAP2		TMEM106B		ARL17A
SPAG5		CYB5RL		ARL17B
SOCS1		MYCBP2		ARL2
SLC44A2		EP400		ARL2BP
ARAP1		DENND2D		ARL3
CLDN7		ASXL2		ARL4A
SHKBP1		GALNT11		ARL4C
IL1B		HMGB1P4		ARL4D
NCOA4		TDRD12		ARL5A
CT62		SETD2		ARL5B
FAM174B		PAXBP1-AS1		ARL5C
JAM3		RNF114		ARL6
PTDSS2		ZSWIM7		ARL6IP1
GYPE		ENPP1		ARL6IP4
MPP3		LACTB2		ARL6IP5
POLR3G		RRAS2		ARL6IP6
USP32		NID1		ARL8A
ECE1		NOC3L		ARL8B
PIGQ		ZHX3		ARL9
OASL		GTF2E1		ARMC1
CCDC57		ABL2		ARMC10
SLC39A11		CNBP		ARMC12
TRAPPC1		RWDD4		ARMC2
CXCL1		LAX1		ARMC3
STX10		GDPD1		ARMC4
HSD17B14		TBC1D12		ARMC5
NUP98		C1orf112		ARMC6
CLEC11A		DAB1		ARMC7
LOC100287015		TCTN1		ARMC8
SLC22A14		BTN2A2		ARMC9
ATP6V0B		PPID		ARMCX1
EXOC6		SLC25A45		ARMCX2
DDAH2		ALG11		ARMCX3
SCUBE1		BEX5		ARMCX4
PTGES		GALNT12		ARMCX5
IPO4		LOC283038		ARMCX5-GPRASP2
POLL		RIOK1		ARMCX6
TSC22D1		ANKMY2		ARMH1
KLHL2		MTM1		ARMH2
F13A1		DNASE1L3		ARMH3
RLBP1		HMG20A		ARMH4
LGALS3		C7orf57		ARMS2
APCDD1		CENPJ		ARMT1
ZNRF4		PRPF39		ARNT
EHD1		PBRM1		ARNT2
SPA17		LSG1		ARNTL
ADAMTS7		LOC101927164		ARNTL2
GCK		GCNT4		ARPC1A
UBALD1		NIF3L1		ARPC1B
BTG2		CYB561D1		ARPC2
B3GNT8		MAN2A1		ARPC3
TSC22D4		TUG1		ARPC4
SART1		GOLGA4		ARPC4-TTLL3
RHOV		MRPL32		ARPC5
HID1		LOC100507283		ARPC5L
LOC101928429		CEP85L		ARPIN
ODF3		ABHD6		ARPIN-AP3S2
RIPK4		NANOG		ARPP19
HAGHL		NT5C1B-RDH14		ARPP21
SEMA4A		DHX57		ARR3
LGALS7		LOC101927699		ARRB1
SH3BGRL3		TRA2A		ARRB2
KCNA10		SLC2A4RG		ARRDC1
NCAPG		TTC39B		ARRDC2
RBP2		TTC28-AS1		ARRDC3
PNKD		TIMM17A		ARRDC4
MYOF		EMC1		ARRDC5
NTF3		PPP1R3E		ARSA
LSM1		AASDH		ARSB
CLDN5		RCBTB1		ARSD
FLNC		DUS4L		ARSF
SIRPD		RPL3		ARSG
WNK2		INO80D		ARSH
LINC01220		CAMK2D		ARSI
CACNA1H		CBLL1		ARSJ
HPCAL1		SLC35B3		ARSK
SPEM1		NAF1		ARSL
CHID1		JADE3		ART1
CENPE		TMEM237		ART3
MCTP2		PEX12		ART4
ANXA4		FAM136A		ART5
LOC154761		INTS2		ARTN
MCM10		SF1		ARV1
E2F7		IRGM		ARVCF
PLEC		ZNF148		ARX
DDX54		RPA1		AS3MT
LELP1		FAM114A2		ASAH1
DENND3		TFB1M		ASAH2
FXYD1		RFX5		ASAH2B
STYXL1		CUL2		ASAP1
DLL3		FAM111A		ASAP2
PDK2		DNAJC28		ASAP3
ATP8B4		RARS2		ASB1
LRP12		HACL1		ASB10
LHFPL2		LOC100128108		ASB11
FAM167B		ZNF449		ASB12
CPNE6		CLEC2D		ASB13
MOSPD3		CETN3		ASB14
RNF11		LOC100507053		ASB15
CMTM2		GIMAP7		ASB16
POLQ		ACTR6		ASB17
GABRB1		ZNF10		ASB18
IFI27L1		RANBP6		ASB2
SNORA78		ZBTB49		ASB3
BMX		CHM		ASB4
UBE2T		RSRC2		ASB5
SLC35A2		HACE1		ASB6
RADIL		MARVELD1		ASB7
SSR4P1		ARHGAP35		ASB8
HECTD3		ARL16		ASB9
LIF		FAM217B		ASCC1
N4BP1		NDUFV2-AS1		ASCC2
CST6		CRBN		ASCC3
SH2D5		SSBP3-AS1		ASCL1
LRRC29		MS4A2		ASCL2
MAGIX		ANKRD17		ASCL3
JMJD4		GCNT1P1		ASCL4
C5AR1		PBX3		ASCL5
LPP-AS2		LINC00943		ASDURF
LOC100506446		STXBP5		ASF1A
CACNA1G-AS1		BTF3L4		ASF1B
KRT83		PNO1		ASGR1
MLF2		FEM1B		ASGR2
SOX1		JAKMIP2		ASH1L
ZDHHC2		EPG5		ASH2L
MYL2		HSPA4		ASIC1
C19orf48		AP1AR		ASIC2
AIG1		RPARP-AS1		ASIC3
TMEM37		ZRSR2		ASIC4
ATOX1		MLLT6		ASIC5
RBM47		PRKDC		ASIP
CXCL8		SOWAHC		ASL
VASP		SPON1		ASMT
PARP3		PRDM2		ASMTL
LOC388780		PRELID2		ASNS
MAST1		BRD9		ASNSD1
ATAD3C		LRIF1		ASPA
TFDP3		EIF1AD		ASPDH
TMEM179		LRR1		ASPG
LOC100505664		CRTAP		ASPH
PDGFA		ZNF160		ASPHD1
PTGFRN		THUMPD3		ASPHD2
CCIN		CCL28		ASPM
MROH6		NSMCE4A		ASPN
EYA1		NSG1		ASPRV1
CHAF1B		FAM110C		ASPSCR1
SH3BGRL2		SLC9A7		ASRGL1
SOD2		PDPR		ASS1
SIL1		WDR82		ASTE1
DYNLL1		FAM218A		ASTL
MUC5AC		RNF111		ASTN1
PML		CTBP1-AS		ASTN2
FAM20B		KIAA1671		ASXL1
C16orf86		TOB2		ASXL2
SPOCD1		PARD6B		ASXL3
MIR6132		SRPK2		ASZ1
MT1F		ZSWIM5		ATAD1
ZAN		BAZ1B		ATAD2
CCDC71L		LOC441259		ATAD2B
PLOD1		RPS7		ATAD3A
IFNAR1		LINC01085		ATAD3B
DAAM2		F2RL2		ATAD3C
HGC6.3		TACC1		ATAD5
EXOSC4		SYNC		ATAT1
ALCAM		PPM1D		ATCAY
C11orf72		WDR47		ATE1
NAIP		ZNF195		ATF1
MAGI1-IT1		AMZ2P1		ATF2
NPDC1		ANKRD26		ATF3
ILDR2		AKTIP		ATF4
GRK6		BBS9		ATF5
IL34		SLC4A1AP		ATF6
PPP1R14C		ARHGAP22		ATF6B
PSD		AGAP6		ATF7
SPOCK1		TPH1		ATF7-NPFF
CDKN2A		LIN54		ATF7IP
CMBL		SETDB2		ATF7IP2
ETFA		N4BP2L2-IT2		ATG10
PKDCC		UBE2I		ATG101
MSLN		ALG5		ATG12
KIAA1656		ENTPD4		ATG13
CTAG2		CEP70		ATG14
SLC35C1		CSRNP2		ATG16L1
DOK1		ZNF140		ATG16L2
TSPAN14		TES		ATG2A
EME1		AHR		ATG2B
ANPEP		ZNF586		ATG3
NTN3		DRAM2		ATG4A
ANKRD35		SLC25A25		ATG4B
C16orf95		PTPDC1		ATG4C
FAM71F2		THOC1		ATG4D
RAB1B		CBX3P2		ATG5
GRAMD1A		C2orf68		ATG7
ITGAM		XKRX		ATG9A
RHOU		FAM43A		ATG9B
STK32B		VPS4B		ATIC
UNC5A		ATG2B		ATL1
TM7SF2		TCF12		ATL2
CA2		ULK2		ATL3
ACTL10		POMZP3		ATM
FGR		BTBD18		ATMIN
CAMTA2		ZNF277		ATN1
C8orf88		LYRM2		ATOH1
TSSK6		SNX25		ATOH7
DSE		ASB1		ATOH8
SNTB1		HMCES		ATOX1
SLCO2B1		PAM		ATP10A
LAP3		FRS2		ATP10B
SFXN4		MCCC1		ATP10D
ARF1		CASP2		ATP11A
DTX1		MIA3		ATP11B
CHMP5		RAB40B		ATP11C
PLK4		HAVCR1		ATP12A
FOXM1		RINT1		ATP13A1
RAB10		CNOT1		ATP13A2
ALPK1		AP3M1		ATP13A3
CBLC		LTK		ATP13A4
LARP1		GDPD3		ATP13A5
MT1E		CCNB1IP1		ATP1A1
PRRX2		MRPL30		ATP1A2
CDC27		ERMARD		ATP1A3
B4GALT2		ZNF781		ATP1A4
FAM32A		TMEM150A		ATP1B1
CSTL1		ANAPC10		ATP1B2
OTUD1		ASTE1		ATP1B3
OSR2		CASP6		ATP1B4
SSBP3		TBC1D24		ATP23
MPL		RNFT1		ATP2A1
PSMB6		CLYBL		ATP2A2
ADRA2A		EZH1		ATP2A3
GALNT4		HSPA8		ATP2B1
LOC100507291		INO80		ATP2B2
AGFG1		ZXDC		ATP2B3
CAPZB		CSPP1		ATP2B4
C3P1		LAS1L		ATP2C1
RELT		FZD7		ATP2C2
SIRPAP1		GOSR1		ATP4A
JOSD2		VAPB		ATP4B
DEFA6		RFTN1		ATP5F1A
KDM6B		MYCL		ATP5F1B
FEN1		DDX46		ATP5F1C
WIPI2		C12orf29		ATP5F1D
ZBTB32		LOC101928762		ATP5F1E
SEZ6L2		CREBL2		ATP5IF1
TGFA		GABPB1-AS1		ATP5MC1
PIR		SIKE1		ATP5MC2
HMX1		SASH1		ATP5MC3
TRIM54		SEC24B		ATP5MD
G0S2		KANSL3		ATP5ME
GNAS		C8orf44-SGK3		ATP5MF
TUBB6		ABCB4		ATP5MF-PTCD1
AK4		ARHGEF10L		ATP5MG
AGRN		ZNF486		ATP5MGL
ACO2		LANCL1		ATP5MPL
CST4		DNAJC10		ATP5PB
GDAP1L1		PPIE		ATP5PD
GRIN3A		LGR6		ATP5PF
UCHL1		PSMD6-AS2		ATP5PO
LOC101927623		ZNF202		ATP6AP1
ZNF865		MTIF2		ATP6AP2
F2RL1		HNRNPA0		ATP6V0A1
FAM83H		CROCCP3		ATP6V0A2
PI3		ZNF490		ATP6V0A4
RGS10		IKZF2		ATP6V0B
MIR6513		CX3CR1		ATP6V0C
FLCN		PIAS1		ATP6V0D1
FZD9		PPP6R3		ATP6V0D2
ULK1		COA1		ATP6V0E1
EPS8L1		LOC100505915		ATP6V0E2
SLC31A2		NELL2		ATP6V1A
GNG8		MIR133A1HG		ATP6V1B1
TP53I11		AFF3		ATP6V1B2
CELA2B		CMKLR1		ATP6V1C1
HOXA6		MED13		ATP6V1C2
ACTG2		UGP2		ATP6V1D
CSF1		CCDC115		ATP6V1E1
STAB2		ASF1A		ATP6V1E2
SYP		LINC00824		ATP6V1F
HRH2		SASS6		ATP6V1FNB
LOC100499194		ADCY10P1		ATP6V1G1
ARF3		STARD7		ATP6V1G2
PRAM1		COMMD2		ATP6V1G3
KIAA1614		KIAA1143		ATP6V1H
NTAN1		ANKZF1		ATP7A
CLIP1-AS1		TNKS2		ATP7B
SLC30A3		ZBTB37		ATP8A1
PDK1		ZFP90		ATP8A2
PPP3CB		BTN2A1		ATP8B1
PRRC2A		DENND4A		ATP8B2
FIG4		RPL36AL		ATP8B3
PRX		OXSM		ATP8B4
RASL10B		UBE4A		ATP9A
CD14		MYSM1		ATP9B
GTSE1		COPS8		ATPAF1
CANT1		NDUFAF7		ATPAF2
TRAPPC5		DUSP28		ATPSCKMT
LOXL3		LINC00852		ATR
CYYR1		EXOSC6		ATRAID
BATF2		MYOT		ATRIP
TREML2		ZNF318		ATRN
MYL10		RSL1D1		ATRNL1
TMPRSS6		DUSP11		ATRX
SHC2		ESYT2		ATXN1
NOL3		ACTR5		ATXN10
NMNAT1		KIAA2026		ATXN1L
DPPA2		SPTSSB		ATXN2
HCRT		TRIM56		ATXN2L
ABCD1		TANC2		ATXN3
COX4I2		DYRK2		ATXN3L
TSPAN2		NCOA5		ATXN7
DYRK3		PRPF40A		ATXN7L1
APOL1		C21orf91		ATXN7L2
NKIRAS2		CTSO		ATXN7L3
ZNF213		YTHDC2		ATXN7L3B
FUT7		SMYD2		AUH
SLC6A6		GUSBP2		AUNIP
TCTA		LINC00926		AUP1
PPME1		SEH1L		AURKA
LAMP3		ERP44		AURKAIP1
CARD6		MCOLN3		AURKB
FOXN3-AS1		ACAD11		AURKC
MYCN		CCDC6		AUTS2
CHST8		ZDHHC13		AVEN
BMP6		IMPACT		AVIL
RAX2		PPARGC1A		AVL9
LIPE		HP1BP3		AVP
ATF3		RSBN1		AVPI1
SLC22A23		FEZ1		AVPR1A
HYPK		NAV1		AVPR1B
SAMSN1		ZNF785		AVPR2
BGN		ZNF17		AWAT1
PYDC1		COL15A1		AWAT2
SLC22A6		MBTD1		AXDND1
MIR6836		ZNF230		AXIN1
SPARC		TRAPPC11		AXIN2
GPX1		ATF2		AXL
BCL2L15		TSFM		AZGP1
MAPK13		PKN2		AZI2
RELB		SNW1		AZIN1
PTAFR		DDX17		AZIN2
USP18		GGNBP2		AZU1
ASIC1		TUBGCP4		B2M
LOC285095		PPP2R2A		B3GALNT1
CNKSR1		PCYOX1L		B3GALNT2
MYLK-AS1		DCTN1-AS1		B3GALT1
ABCG4		ATG12		B3GALT2
REEP2		PRCC		B3GALT4
PROM1		ZNF792		B3GALT5
FBXO43		SCAMP1		B3GALT6
CDRT15L2		COPZ2		B3GAT1
IL6		FUBP3		B3GAT2
ZNF628		AHCYL1		B3GAT3
MCL1		CD209		B3GLCT
POLR2A		LYPLAL1		B3GNT10
SLC25A47		CCNH		B3GNT2
TNNT3		B4GALT4		B3GNT3
MBNL1-AS1		OGFRL1		B3GNT4
MEX3A		S100PBP		B3GNT5
EPDR1		NAPB		B3GNT6
SHF		DIP2C		B3GNT7
DCDC2B		GGCT		B3GNT8
PCK2		LOC100287896		B3GNT9
SGCA		SNRNP48		B3GNTL1
DGCR2		STRN		B4GALNT1
LOC101929007		SCD5		B4GALNT2
CD59		LINC00623		B4GALNT3
GNRH2		DAAM1		B4GALNT4
MAP1S		ATR		B4GALT1
CLIC1		STK38L		B4GALT2
BEX1		ZNF789		B4GALT3
HES4		PRKCB		B4GALT4
GPSM3		METTL4		B4GALT5
DDIT3		ZNF217		B4GALT6
ALAS1		HUS1		B4GALT7
SLC6A9		GPR174		B4GAT1
ZFPM1		C11orf45		B9D1
RABAC1		DDX10		B9D2
SHROOM4		SRSF10		BAALC
APOBEC3A		UBL7-AS1		BAAT
CMPK2		TSNAX		BABAM1
CHI3L2		SPRYD7		BABAM2
ARID5B		CAPRIN2		BACE1
CNTFR		WDR36		BACE2
CHMP6		ZNF782		BACH1
DBH		AHNAK		BACH2
LOC100131532		MATR3		BAD
CACNG4		NUP155		BAG1
NR1I2		GUF1		BAG2
CCDC85A		MTFMT		BAG3
PHF21A		DESI2		BAG4
MAP2K6		PAXBP1		BAG5
PPFIA3		APPL1		BAG6
CASP9		CYP2U1		BAHCC1
ST3GAL4		SUPT20H		BAHD1
SPACA4		TSEN54		BAIAP2
NT5C3A		BIVM		BAIAP2L1
RABGEF1		KIR3DL3		BAIAP2L2
LRP8		GAPT		BAIAP3
SCAND1		TMEM87A		BAK1
POLR1D		BTRC		BAMBI
RNF40		SCAF11		BANF1
LAMTOR1		CYB5B		BANF2
HOXA5		MDC1		BANK1
FBRS		EPHX4		BANP
LOC100506403		GLO1		BAP1
ZG16		EXOSC8		BARD1
PDE3A		SERTAD2		BARHL1
SLC25A10		DCAF13		BARHL2
IFITM10		UNC50		BARX1
CAPG		DCBLD1		BARX2
LOC100288123		UBQLN4		BASP1
GPRIN3		KCNA5		BATF
ICAM5		MST1L		BATF2
IFI6		MAP3K7		BATF3
RPPH1		RP9P		BAX
TMEM115		EID2B		BAZ1A
ADM2		PCCA		BAZ1B
ARL3		NT5E		BAZ2A
RASIP1		RCN2		BAZ2B
PODXL2		POLR2J4		BBC3
KIFC3		RECQL		BBIP1
PNP		PDS5B		BBOF1
SUN5		C3orf38		BBOX1
MORN2		AKAP5		BBS1
RAC2		KANSL1-AS1		BBS10
CPT1C		THOC2		BBS12
SKAP2		NCBP1		BBS2
CES3		EBLN2		BBS4
ILK		SLAMF6		BBS5
GNA12		CHD9		BBS7
PADI2		TRAF5		BBS9
SLC50A1		SUGT1		BBX
SPX		RPAP3		BCAM
LRRC75A		PSMB2		BCAN
GJD4		TM9SF3		BCAP29
ACVR1B		DIP2A		BCAP31
RASGRP4		SLC38A1		BCAR1
CCL21		CNTRL		BCAR3
IQCJ-SCHIP1-AS1		TIMMDC1		BCAS1
IDH1		CNOT6L		BCAS2
RAB15		ZNF274		BCAS3
PCBD1		NPM1		BCAS4
MBD3L2		GPALPP1		BCAT1
THAP4		LINC00921		BCAT2
KCNMA1		GUSBP4		BCCIP
ACP2		PMP22		BCDIN3D
SLC43A2		ADPRM		BCHE
CGB1		DHRS4-AS1		BCKDHA
ITGB2		ALG2		BCKDHB
SPATA3-AS1		TRIM45		BCKDK
FKBPL		ELMOD2		BCL10
GSDMD		APEX1		BCL11A
ODF3L2		TNFSF11		BCL11B
IMPDH1		ZNF397		BCL2
RAB11A		LIG3		BCL2A1
EMID1		NLRP1		BCL2L1
KCNJ2		ZNF266		BCL2L10
THOC5		GNAL		BCL2L11
UPP1		POLR3GL		BCL2L12
AA06		COL4A3		BCL2L13
EGFL7		EIF4ENIF1		BCL2L14
EGR2		TAS2R10		BCL2L15
PPP1R14B		RAB12		BCL2L2
MLN		TTBK2		BCL2L2-PABPN1
VCAN		SPEF2		BCL3
MIR3917		METTL23		BCL6
LOC100507513		HNRNPUL2		BCL6B
SLC19A1		GIPR		BCL7A
NLRX1		LIPT1		BCL7B
UFSP1		ZNF638		BCL7C
ISOC2		UNKL		BCL9
PPP4C		RARB		BCL9L
YJEFN3		ZNF182		BCLAF1
NAA38		CCDC90B		BCLAF3
MIR4315-1		ZNF563		BCO1
FCGR3B		C15orf41		BCO2
POMC		LOC100506990		BCOR
TCF15		USP36		BCORL1
DAPK3		TIAL1		BCR
TMEM167A		ZCCHC7		BCS1L
POLD1		NIFK-AS1		BDH1
C12orf76		LINC00662		BDH2
ASPH		TNRC6B		BDKRB1
RNF187		GPR65		BDKRB2
MYBPC3		SMC3		BDNF
CDH15		BIRC6		BDP1
ERN2		PAK1IP1		BEAN1
LY96		CIAO1		BECN1
GLULP4		BBS10		BECN2
DLX3		CCT6B		BEGAIN
TRBV27		ZNF595		BEND2
NKX2-8		REL		BEND3
UNC13D		RNASE6		BEND4
STON2		AGFG2		BEND5
TNFRSF12A		MEF2C		BEND6
CAMSAP3		CHORDC1		BEND7
CAPN1		BLOC1S5		BEST1
HAMP		TTC27		BEST2
MTF1		HIBADH		BEST3
ENSA		TCERG1		BEST4
DUOXA2		PHF1		BET1
PTTG1IP		IPO7		BET1L
OSM		PSPC1		BEX1
SNORD3A		ZNF572		BEX2
CDHR2		HSPA14		BEX3
PGAM1		DIS3L		BEX4
PLD1		ZNF441		BEX5
NUF2		GLB1L		BFAR
VCX2		ZNF655		BFSP1
CD300C		TMED10		BFSP2
MILR1		PITPNB		BGLAP
KCNH2		PXYLP1		BGN
GRIK5		MIR6845		BHLHA15
TINF2		ZNF555		BHLHA9
SYN1		SLFN5		BHLHB9
NRGN		MRS2		BHLHE22
C1orf167		HSPB11		BHLHE23
AURKB		CDC5L		BHLHE40
RHBDL2		THUMPD3-AS1		BHLHE41
SCYL2		COG6		BHMT
FADS2		TNRC6A		BHMT2
HPRT1		ZNF816		BICC1
KRT18P50		KIR3DL1		BICD1
COPS7A		FUS		BICD2
CKLF		C2CD5		BICDL1
GRIN1		TMEM192		BICDL2
ATP2C2		PUM1		BICRA
EMB		C5orf58		BICRAL
SLC12A8		TAF4		BID
PWWP2B		SMARCA5		BIK
LINGO3		NOL9		BIN1
GAS7		FTX		BIN2
KIF1B		POGZ		BIN3
KCNJ4		CTPS2		BIRC2
LINC01341		GATAD2B		BIRC3
LOC401913		TTC39C		BIRC5
ARHGDIA		PRSS16		BIRC6
FAM27B		CCDC91		BIRC7
TRIM8		AMOT		BIVM
MUC5B		USP46		BIVM-ERCC5
APOE		WDR77		BLACAT1
BCL2L13		PRMT2		BLCAP
CHAF1A		TRPM7		BLID
AURKA		PKD2		BLK
NFE4		ZFAS1		BLM
CERCAM		UBP1		BLMH
SHISA7		SUN1		BLNK
SHCBP1		PRR5L		BLOC1S1
ERVH48-1		YTHDF1		BLOC1S2
CTIF		TUBD1		BLOC1S3
CLCN3		GPBP1		BLOC1S4
REM1		FBXO3		BLOC1S5
WWC3		KANSL1		BLOC1S6
CDR2L		ZNF609		BLVRA
GALK1		CDK17		BLVRB
ACTR1A		FKBP14		BLZF1
ADAMTS3		AASS		BMERB1
GID8		RASSF1		BMF
MDFI		SKAP1		BMI1
NR6A1		ZC3H8		BMP1
POC1B		ZFYVE9		BMP10
PAFAH1B3		TYW1		BMP15
AP2A2		FAM162A		BMP2
TNP1		PTGDS		BMP2K
ANXA5		ABCA11P		BMP3
MYLK		MGAT4A		BMP4
ARHGEF17		NVL		BMP5
PRKCA		ANAPC4		BMP6
TMEM11		NACA		BMP7
SPATA3		SH3D19		BMP8A
TMEM176A		LYSMD2		BMP8B
MT4		ZBTB25		BMPER
PTPRN2		LOC101930112		BMPR1A
TOLLIP		CPED1		BMPR1B
RTN3		FGFBP3		BMPR2
SRMS		SF3A3		BMS1
KCND1		CCDC25		BMT2
ACY1		ZNF320		BMX
MYO5C		USP48		BNC1
DACT1		IL10RA		BNC2
DLL4		COG3		BNIP1
IGLJ3		MSS51		BNIP2
LOC101930026		EXTL2		BNIP3
TUBG1		ZNF343		BNIP3L
NRG1		C1orf74		BNIP5
RRP9		JMJD1C		BNIPL
IFI27L2		ZNF808		BOC
LILRP2		HERC2P2		BOD1
HES6		ZNF711		BOD1L1
NR1H2		SNRNP200		BOD1L2
BCL2L11		ZNF329		BOK
FAM181B		TRAPPC6B		BOLA1
LRP1		PRKCQ		BOLA2
HEXIM1		SIAH1		BOLA2-SMG1P6
IL10RB		ANKEF1		BOLA2B
SH3GLB1		RFC1		BOLA3
DUSP18		SOCS7		BOLL
UBL4A		LINC00342		BOP1
HMMR-AS1		TMEM170A		BORA
LAMTOR2		PSTK		BORCS5
MYLPF		EXOSC7		BORCS6
FNDC8		TRIM44		BORCS7
COL6A1		C12orf66		BORCS8
LOC284865		LPL		BORCS8-MEF2B
GNG11		WDPCP		BPGM
IZUMO4		HOTAIRM1		BPHL
MYH14		ATXN2		BPI
HOXA-AS2		RAB23		BPIFA1
CKS2		MAGED2		BPIFA2
SYN3		C15orf40		BPIFA3
GOLGA7B		HSD17B7P2		BPIFB1
MVD		ROCK2		BPIFB2
MYBPH		PDE8A		BPIFB3
APOBEC3B		CEP135		BPIFB4
NR5A1		LOC100506076		BPIFB6
SH3D21		C17orf67		BPIFC
QPCT		KDM1A		BPNT1
OAS3		CD244		BPNT2
CHRNA4		METAP2		BPTF
PTX3		PHC1		BPY2
DNAJB12		RAD18		BPY2B
RCC1		FGD6		BPY2C
NUTM2B		CNTNAP2		BRAF
CAV1		HNRNPA1		BRAP
CORO1C		RHPN2		BRAT1
APOO		LOC101927365		BRCA1
UBQLN1		VPS13D		BRCA2
PRKCG		SMARCA2		BRCC3
CCDC85B		CCT8		BRD1
RARA		LMO7		BRD2
ACVRL1		RGS17		BRD3
[truncated: 18,084 more rows]

## Sheet: Table S4
#functional analyses of interested gene sets
Gene sets	Category	Term	Description	LogP
Up-regulated SDEGs	Reactome Gene Sets	R-HSA-6798695	Neutrophil degranulation	-16.083
	GO Biological Processes	GO:0007059	chromosome segregation	-13.0337
	GO Biological Processes	GO:0000278	mitotic cell cycle	-11.8756
	GO Biological Processes	GO:1903047	mitotic cell cycle process	-11.4731
	GO Biological Processes	GO:0051276	chromosome organization	-11.2066
	GO Biological Processes	GO:0000280	nuclear division	-10.4134
	Reactome Gene Sets	R-HSA-1640170	Cell Cycle	-9.97176
	GO Biological Processes	GO:0098813	nuclear chromosome segregation	-9.95261
	GO Biological Processes	GO:0048285	organelle fission	-9.89289
	GO Biological Processes	GO:0007051	spindle organization	-8.52612
	GO Biological Processes	GO:0140014	mitotic nuclear division	-8.52612
	GO Biological Processes	GO:0007052	mitotic spindle organization	-8.34352
	GO Biological Processes	GO:1902850	microtubule cytoskeleton organization involved in mitosis	-8.32259
	GO Biological Processes	GO:0000070	mitotic sister chromatid segregation	-8.13261
	GO Biological Processes	GO:0000819	sister chromatid segregation	-8.01104
	GO Biological Processes	GO:0051301	cell division	-7.25432
	GO Biological Processes	GO:0010564	regulation of cell cycle process	-7.11741
	GO Biological Processes	GO:0051983	regulation of chromosome segregation	-7.11716
	GO Biological Processes	GO:0007346	regulation of mitotic cell cycle	-6.41026
	GO Biological Processes	GO:0090068	positive regulation of cell cycle process	-6.40378
	GO Biological Processes	GO:0007088	regulation of mitotic nuclear division	-6.36972
	GO Biological Processes	GO:0000226	microtubule cytoskeleton organization	-6.06435
	GO Biological Processes	GO:0030071	regulation of mitotic metaphase/anaphase transition	-6.01759
	Reactome Gene Sets	R-HSA-69278	Cell Cycle, Mitotic	-5.98677
	GO Biological Processes	GO:0045787	positive regulation of cell cycle	-5.94558
	GO Biological Processes	GO:1902099	regulation of metaphase/anaphase transition of cell cycle	-5.92079
	GO Biological Processes	GO:1901990	regulation of mitotic cell cycle phase transition	-5.92
	GO Biological Processes	GO:0051783	regulation of nuclear division	-5.66297
	GO Biological Processes	GO:0033045	regulation of sister chromatid segregation	-5.59326
	GO Biological Processes	GO:1901987	regulation of cell cycle phase transition	-5.54899
	GO Biological Processes	GO:1905818	regulation of chromosome separation	-5.37137
	Reactome Gene Sets	R-HSA-69620	Cell Cycle Checkpoints	-5.05766
	GO Biological Processes	GO:0033044	regulation of chromosome organization	-4.81489
	GO Biological Processes	GO:0010965	regulation of mitotic sister chromatid separation	-4.65961
	GO Biological Processes	GO:1905820	positive regulation of chromosome separation	-4.63876
	GO Biological Processes	GO:0051225	spindle assembly	-4.60688
	Reactome Gene Sets	R-HSA-68877	Mitotic Prometaphase	-4.57721
	Reactome Gene Sets	R-HSA-2500257	Resolution of Sister Chromatid Cohesion	-4.01973
	GO Biological Processes	GO:0140694	non-membrane-bounded organelle assembly	-3.91725
	GO Biological Processes	GO:1901970	positive regulation of mitotic sister chromatid separation	-3.83635
	Canonical Pathways	M129	PID PLK1 PATHWAY	-3.83505
	GO Biological Processes	GO:0090307	mitotic spindle assembly	-3.72752
	Reactome Gene Sets	R-HSA-141424	Amplification of signal from the kinetochores	-3.61134
	Reactome Gene Sets	R-HSA-141444	Amplification of signal from unattached kinetochores via a MAD2 inhibitory signal	-3.61134
	GO Biological Processes	GO:0033047	regulation of mitotic sister chromatid segregation	-3.5948
	Reactome Gene Sets	R-HSA-69618	Mitotic Spindle Checkpoint	-3.28458
	Reactome Gene Sets	R-HSA-9648025	EML4 and NUDC in mitotic spindle formation	-3.21575
	Reactome Gene Sets	R-HSA-68886	M Phase	-3.11797
	GO Biological Processes	GO:0045931	positive regulation of mitotic cell cycle	-3.03949
	Reactome Gene Sets	R-HSA-5663220	RHO GTPases Activate Formins	-2.86603
	GO Biological Processes	GO:1901992	positive regulation of mitotic cell cycle phase transition	-2.59117
	Reactome Gene Sets	R-HSA-68882	Mitotic Anaphase	-2.58598
	Reactome Gene Sets	R-HSA-2555396	Mitotic Metaphase and Anaphase	-2.57689
	Reactome Gene Sets	R-HSA-194315	Signaling by Rho GTPases	-2.54887
	Reactome Gene Sets	R-HSA-195258	RHO GTPase Effectors	-2.5228
	Reactome Gene Sets	R-HSA-9716542	Signaling by Rho GTPases, Miro GTPases and RHOBTB3	-2.4753
	Reactome Gene Sets	R-HSA-2467813	Separation of Sister Chromatids	-2.2851
	GO Biological Processes	GO:1901989	positive regulation of cell cycle phase transition	-2.27691
	KEGG Pathway	hsa04114	Oocyte meiosis	-2.14389
	GO Biological Processes	GO:1903037	regulation of leukocyte cell-cell adhesion	-7.29289
	GO Biological Processes	GO:0022407	regulation of cell-cell adhesion	-6.69407
	GO Biological Processes	GO:1903038	negative regulation of leukocyte cell-cell adhesion	-6.58823
	GO Biological Processes	GO:0045785	positive regulation of cell adhesion	-6.03181
	GO Biological Processes	GO:0022408	negative regulation of cell-cell adhesion	-5.46348
	GO Biological Processes	GO:0022409	positive regulation of cell-cell adhesion	-4.71553
	GO Biological Processes	GO:1903706	regulation of hemopoiesis	-4.45758
	GO Biological Processes	GO:0002683	negative regulation of immune system process	-4.42488
	GO Biological Processes	GO:0051249	regulation of lymphocyte activation	-4.39154
	GO Biological Processes	GO:0051250	negative regulation of lymphocyte activation	-4.219
	GO Biological Processes	GO:0050863	regulation of T cell activation	-4.11869
	GO Biological Processes	GO:0007162	negative regulation of cell adhesion	-4.04106
	GO Biological Processes	GO:1902105	regulation of leukocyte differentiation	-3.93749
	GO Biological Processes	GO:0050868	negative regulation of T cell activation	-3.90848
	GO Biological Processes	GO:0002832	negative regulation of response to biotic stimulus	-3.85499
	GO Biological Processes	GO:0002695	negative regulation of leukocyte activation	-3.72373
	GO Biological Processes	GO:1903039	positive regulation of leukocyte cell-cell adhesion	-3.69571
	GO Biological Processes	GO:0002694	regulation of leukocyte activation	-3.681
	GO Biological Processes	GO:0045619	regulation of lymphocyte differentiation	-3.60873
	GO Biological Processes	GO:0002823	negative regulation of adaptive immune response based on somatic recombination of immune receptors built from immunoglobulin superfamily domains	-3.47261
	GO Biological Processes	GO:0050866	negative regulation of cell activation	-3.44088
	GO Biological Processes	GO:0001818	negative regulation of cytokine production	-3.38969
	GO Biological Processes	GO:1902106	negative regulation of leukocyte differentiation	-3.33804
	GO Biological Processes	GO:0002820	negative regulation of adaptive immune response	-3.33246
	GO Biological Processes	GO:0050865	regulation of cell activation	-3.3268
	GO Biological Processes	GO:0045582	positive regulation of T cell differentiation	-3.2327
	GO Biological Processes	GO:1903707	negative regulation of hemopoiesis	-3.2327
	GO Biological Processes	GO:0050870	positive regulation of T cell activation	-3.19048
	GO Biological Processes	GO:0045580	regulation of T cell differentiation	-3.18572
	GO Biological Processes	GO:0002704	negative regulation of leukocyte mediated immunity	-3.15585
	GO Biological Processes	GO:0002698	negative regulation of immune effector process	-3.10151
	GO Biological Processes	GO:0045621	positive regulation of lymphocyte differentiation	-3.00931
	GO Biological Processes	GO:0070663	regulation of leukocyte proliferation	-3.00392
	GO Biological Processes	GO:0050777	negative regulation of immune response	-2.93746
	GO Biological Processes	GO:0010721	negative regulation of cell development	-2.83297
	GO Biological Processes	GO:0032102	negative regulation of response to external stimulus	-2.79007
	GO Biological Processes	GO:0045824	negative regulation of innate immune response	-2.78012
	GO Biological Processes	GO:0031348	negative regulation of defense response	-2.65975
	GO Biological Processes	GO:0046006	regulation of activated T cell proliferation	-2.64581
	GO Biological Processes	GO:0002701	negative regulation of production of molecular mediator of immune response	-2.56535
	GO Biological Processes	GO:0050670	regulation of lymphocyte proliferation	-2.55884
	GO Biological Processes	GO:0032944	regulation of mononuclear cell proliferation	-2.52331
	GO Biological Processes	GO:0051251	positive regulation of lymphocyte activation	-2.51548
	GO Biological Processes	GO:0042129	regulation of T cell proliferation	-2.36306
	GO Biological Processes	GO:0002707	negative regulation of lymphocyte mediated immunity	-2.35352
	GO Biological Processes	GO:1902107	positive regulation of leukocyte differentiation	-2.33335
	GO Biological Processes	GO:1903708	positive regulation of hemopoiesis	-2.33335
	GO Biological Processes	GO:0002822	regulation of adaptive immune response based on somatic recombination of immune receptors built from immunoglobulin superfamily domains	-2.29462
	GO Biological Processes	GO:0045620	negative regulation of lymphocyte differentiation	-2.291
	GO Biological Processes	GO:0002696	positive regulation of leukocyte activation	-2.17666
	GO Biological Processes	GO:0002819	regulation of adaptive immune response	-2.1578
	GO Biological Processes	GO:0050867	positive regulation of cell activation	-2.07697
	GO Biological Processes	GO:0046637	regulation of alpha-beta T cell differentiation	-2.05524
	GO Biological Processes	GO:0045596	negative regulation of cell differentiation	-2.02114
	GO Biological Processes	GO:0045087	innate immune response	-6.93095
	GO Biological Processes	GO:0009615	response to virus	-2.17063
	GO Biological Processes	GO:0051321	meiotic cell cycle	-6.69536
	Reactome Gene Sets	R-HSA-9709603	Impaired BRCA2 binding to PALB2	-6.62318
	Reactome Gene Sets	R-HSA-9701192	Defective homologous recombination repair (HRR) due to BRCA1 loss of function	-6.5283
	Reactome Gene Sets	R-HSA-9701193	Defective homologous recombination repair (HRR) due to PALB2 loss of function	-6.5283
	Reactome Gene Sets	R-HSA-9704331	Defective HDR through Homologous Recombination Repair (HRR) due to PALB2 loss of BRCA1 binding function	-6.5283
	Reactome Gene Sets	R-HSA-9704646	Defective HDR through Homologous Recombination Repair (HRR) due to PALB2 loss of BRCA2/RAD51/RAD51C binding function	-6.5283
	Reactome Gene Sets	R-HSA-5693554	Resolution of D-loop Structures through Synthesis-Dependent Strand Annealing (SDSA)	-6.35068
	Reactome Gene Sets	R-HSA-5693568	Resolution of D-loop Structures through Holliday Junction Intermediates	-5.8275
	Reactome Gene Sets	R-HSA-5693537	Resolution of D-Loop Structures	-5.76259
	Reactome Gene Sets	R-HSA-9709570	Impaired BRCA2 binding to RAD51	-5.76259
	Reactome Gene Sets	R-HSA-5685938	HDR through Single Strand Annealing (SSA)	-5.63866
	Reactome Gene Sets	R-HSA-5685942	HDR through Homologous Recombination (HRR)	-5.5528
	Reactome Gene Sets	R-HSA-5693616	Presynaptic phase of homologous DNA pairing and strand exchange	-5.46591
	Reactome Gene Sets	R-HSA-9675136	Diseases of DNA Double-Strand Break Repair	-5.41146
	Reactome Gene Sets	R-HSA-9701190	Defective homologous recombination repair (HRR) due to BRCA2 loss of function	-5.41146
	Reactome Gene Sets	R-HSA-5693579	Homologous DNA Pairing and Strand Exchange	-5.30679
	WikiPathways	WP4016	DNA IR-damage and cellular response via ATR	-5.10773
	Reactome Gene Sets	R-HSA-9675135	Diseases of DNA repair	-4.93558
	GO Biological Processes	GO:1903046	meiotic cell cycle process	-4.93438
	KEGG Pathway	hsa03460	Fanconi anemia pathway	-4.81253
	Reactome Gene Sets	R-HSA-5693538	Homology Directed Repair	-4.78244
	Reactome Gene Sets	R-HSA-73894	DNA Repair	-4.55761
	GO Biological Processes	GO:0006259	DNA metabolic process	-4.28227
	Reactome Gene Sets	R-HSA-3700989	Transcriptional Regulation by TP53	-4.27451
	Reactome Gene Sets	R-HSA-5693532	DNA Double-Strand Break Repair	-4.23527
	GO Biological Processes	GO:0000724	double-strand break repair via homologous recombination	-4.19833
	GO Biological Processes	GO:0000725	recombinational repair	-4.11711
	GO Biological Processes	GO:0006310	DNA recombination	-4.06719
	KEGG Pathway	hsa03440	Homologous recombination	-4.03247
	Reactome Gene Sets	R-HSA-5693567	HDR through Homologous Recombination (HRR) or Single Strand Annealing (SSA)	-3.90848
	GO Biological Processes	GO:1901976	regulation of cell cycle checkpoint	-3.83505
	Canonical Pathways	M1	PID FANCONI PATHWAY	-3.79838
	GO Biological Processes	GO:0006281	DNA repair	-3.74654
	Reactome Gene Sets	R-HSA-6804756	Regulation of TP53 Activity through Phosphorylation	-3.69772
	Reactome Gene Sets	R-HSA-69473	G2/M DNA damage checkpoint	-3.65402
	GO Biological Processes	GO:0006302	double-strand break repair	-3.63378
	WikiPathways	WP3959	DNA IR-double strand breaks and cellular response via ATM	-3.53249
	GO Biological Processes	GO:0140013	meiotic nuclear division	-3.4131
	GO Biological Processes	GO:0033260	nuclear DNA replication	-3.34785
	GO Biological Processes	GO:0044786	cell cycle DNA replication	-3.29854
	GO Biological Processes	GO:0035825	homologous recombination	-3.25421
	Canonical Pathways	M258	PID BARD1 PATHWAY	-3.20558
	GO Biological Processes	GO:0007127	meiosis I	-3.10151
	GO Biological Processes	GO:0061982	meiosis I cell cycle process	-3.08579
	Reactome Gene Sets	R-HSA-8953750	Transcriptional Regulation by E2F6	-2.9635
	GO Biological Processes	GO:0006974	DNA damage response	-2.81722
	WikiPathways	WP2516	ATM signaling pathway	-2.79385
	Reactome Gene Sets	R-HSA-5633007	Regulation of TP53 Activity	-2.61221
	GO Biological Processes	GO:0000723	telomere maintenance	-2.60733
	Reactome Gene Sets	R-HSA-5693607	Processing of DNA double-strand break ends	-2.60733
	GO Biological Processes	GO:0031297	replication fork processing	-2.56535
	Reactome Gene Sets	R-HSA-69481	G2/M Checkpoints	-2.53208
	GO Biological Processes	GO:0045005	DNA-templated DNA replication maintenance of fidelity	-2.39725
	GO Biological Processes	GO:0007131	reciprocal meiotic recombination	-2.33228
	GO Biological Processes	GO:0140527	reciprocal homologous recombination	-2.33228
	WikiPathways	WP4946	DNA repair pathways, full network	-2.27691
	GO Biological Processes	GO:0032200	telomere organization	-2.15543
	WikiPathways	WP707	DNA damage response	-2.12243
	GO Biological Processes	GO:0006282	regulation of DNA repair	-2.07327
	GO Biological Processes	GO:0010212	response to ionizing radiation	-2.02341
	GO Biological Processes	GO:0071345	cellular response to cytokine stimulus	-6.55991
	GO Biological Processes	GO:0019221	cytokine-mediated signaling pathway	-5.69721
	WikiPathways	WP4538	Regulatory circuits of the STAT3 signaling pathway	-4.03667
	GO Biological Processes	GO:0046425	regulation of receptor signaling pathway via JAK-STAT	-3.95864
	GO Biological Processes	GO:1904892	regulation of receptor signaling pathway via STAT	-3.69772
	Reactome Gene Sets	R-HSA-1280215	Cytokine Signaling in Immune system	-3.45729
	KEGG Pathway	hsa05161	Hepatitis B	-3.42733
	KEGG Pathway	hsa04630	JAK-STAT signaling pathway	-3.37102
	Reactome Gene Sets	R-HSA-449147	Signaling by Interleukins	-3.338
	KEGG Pathway	hsa04060	Cytokine-cytokine receptor interaction	-2.76515
	WikiPathways	WP49	IL-2 signaling pathway	-2.73234
	WikiPathways	WP4666	Hepatitis B infection	-2.72154
	WikiPathways	WP3932	Focal adhesion: PI3K-Akt-mTOR-signaling pathway	-2.70769
	Reactome Gene Sets	R-HSA-451927	Interleukin-2 family signaling	-2.67394
	WikiPathways	WP3929	Chemokine signaling pathway	-2.54328
	GO Biological Processes	GO:0007259	receptor signaling pathway via JAK-STAT	-2.46624
	WikiPathways	WP4172	PI3K-Akt signaling pathway	-2.4298
	GO Biological Processes	GO:0097696	receptor signaling pathway via STAT	-2.41978
	Canonical Pathways	M122	PID IL2 1PATHWAY	-2.39725
	KEGG Pathway	hsa04151	PI3K-Akt signaling pathway	-2.3281
	KEGG Pathway	hsa04062	Chemokine signaling pathway	-2.27563
	GO Biological Processes	GO:0045088	regulation of innate immune response	-6.33925
	GO Biological Processes	GO:0002831	regulation of response to biotic stimulus	-6.08525
	GO Biological Processes	GO:0031347	regulation of defense response	-4.79385
	GO Biological Processes	GO:0032103	positive regulation of response to external stimulus	-4.78152
	GO Biological Processes	GO:0070269	pyroptosis	-4.57857
	GO Biological Processes	GO:0002764	immune response-regulating signaling pathway	-3.83778
	GO Biological Processes	GO:0002833	positive regulation of response to biotic stimulus	-3.61099
	GO Biological Processes	GO:0050778	positive regulation of immune response	-3.53909
	GO Biological Processes	GO:0002757	immune response-activating signaling pathway	-3.41144
	GO Biological Processes	GO:0031349	positive regulation of defense response	-3.26948
	GO Biological Processes	GO:0002253	activation of immune response	-2.86185
	WikiPathways	WP1433	Nucleotide-binding oligomerization domain (NOD) pathway	-2.76269
	GO Biological Processes	GO:0002218	activation of innate immune response	-2.70902
	GO Biological Processes	GO:0002221	pattern recognition receptor signaling pathway	-2.45368
	GO Biological Processes	GO:0045089	positive regulation of innate immune response	-2.43758
	KEGG Pathway	hsa05134	Legionellosis	-2.35352
	KEGG Pathway	hsa04621	NOD-like receptor signaling pathway	-2.33335
	GO Biological Processes	GO:0032731	positive regulation of interleukin-1 beta production	-2.23185
	GO Biological Processes	GO:0002758	innate immune response-activating signaling pathway	-2.17883
	GO Biological Processes	GO:0032652	regulation of interleukin-1 production	-2.14389
	GO Biological Processes	GO:0032732	positive regulation of interleukin-1 production	-2.03909
	GO Biological Processes	GO:0006260	DNA replication	-5.60433
	GO Biological Processes	GO:0071103	DNA conformation change	-4.87133
	GO Biological Processes	GO:1900262	regulation of DNA-directed DNA polymerase activity	-4.28242
	GO Biological Processes	GO:1900264	positive regulation of DNA-directed DNA polymerase activity	-4.28242
	GO Biological Processes	GO:0051052	regulation of DNA metabolic process	-4.1595
	GO Biological Processes	GO:0051054	positive regulation of DNA metabolic process	-4.14874
	GO Biological Processes	GO:0032508	DNA duplex unwinding	-4.11809
	GO Biological Processes	GO:0032392	DNA geometric change	-3.95864
	GO Biological Processes	GO:0006261	DNA-templated DNA replication	-3.85499
	GO Biological Processes	GO:0090329	regulation of DNA-templated DNA replication	-3.62693
	GO Biological Processes	GO:2000278	regulation of DNA biosynthetic process	-3.14954
	GO Biological Processes	GO:2000573	positive regulation of DNA biosynthetic process	-3.04142
	GO Biological Processes	GO:0006275	regulation of DNA replication	-3.00931
	Reactome Gene Sets	R-HSA-180786	Extension of Telomeres	-2.49022
	Reactome Gene Sets	R-HSA-73886	Chromosome Maintenance	-2.04447
	Reactome Gene Sets	R-HSA-1566977	Fibronectin matrix formation	-5.42478
	GO Biological Processes	GO:0007157	heterophilic cell-cell adhesion via plasma membrane cell adhesion molecules	-2.44277
	GO Biological Processes	GO:0098609	cell-cell adhesion	-2.38044
	Reactome Gene Sets	R-HSA-202733	Cell surface interactions at the vascular wall	-2.07675
	Reactome Gene Sets	R-HSA-6791312	TP53 Regulates Transcription of Cell Cycle Genes	-5.06681
	Reactome Gene Sets	R-HSA-6804114	TP53 Regulates Transcription of Genes Involved in G2 Cell Cycle Arrest	-3.83635
	Canonical Pathways	M145	PID P53 DOWNSTREAM PATHWAY	-3.82007
	GO Biological Processes	GO:0001889	liver development	-2.95052
	GO Biological Processes	GO:0061008	hepaticobiliary system development	-2.90774
	GO Biological Processes	GO:0045740	positive regulation of DNA replication	-2.82587
	WikiPathways	WP2446	Retinoblastoma gene in cancer	-2.72602
	Reactome Gene Sets	R-HSA-4615885	SUMOylation of DNA replication proteins	-2.64581
	WikiPathways	WP179	Cell cycle	-2.27691
	WikiPathways	WP45	G1 to S cell cycle control	-2.21283
	GO Biological Processes	GO:0050832	defense response to fungus	-4.93558
	GO Biological Processes	GO:0019731	antibacterial humoral response	-4.65961
	GO Biological Processes	GO:0009620	response to fungus	-4.51781
	GO Biological Processes	GO:0002237	response to molecule of bacterial origin	-4.32495
	GO Biological Processes	GO:0009617	response to bacterium	-4.19021
	GO Biological Processes	GO:0032496	response to lipopolysaccharide	-3.79893
	GO Biological Processes	GO:0006959	humoral immune response	-3.47579
	GO Biological Processes	GO:0042742	defense response to bacterium	-3.42102
	Reactome Gene Sets	R-HSA-1474244	Extracellular matrix organization	-3.42102
	GO Biological Processes	GO:0019730	antimicrobial humoral response	-3.2327
	KEGG Pathway	hsa04613	Neutrophil extracellular trap formation	-3.06344
	Reactome Gene Sets	R-HSA-1592389	Activation of Matrix Metalloproteinases	-3.03885
	GO Biological Processes	GO:0050829	defense response to Gram-negative bacterium	-2.78012
	Reactome Gene Sets	R-HSA-6803157	Antimicrobial peptides	-2.64023
	GO Biological Processes	GO:0051702	biological process involved in interaction with symbiont	-2.30262
	GO Biological Processes	GO:0044403	biological process involved in symbiotic interaction	-2.30115
	KEGG Pathway	hsa05202	Transcriptional misregulation in cancer	-2.26623
	GO Biological Processes	GO:0001906	cell killing	-2.23926
	GO Biological Processes	GO:0071222	cellular response to lipopolysaccharide	-2.09811
	GO Biological Processes	GO:0061844	antimicrobial humoral immune response mediated by antimicrobial peptide	-2.02318
	GO Biological Processes	GO:0050900	leukocyte migration	-4.88514
	GO Biological Processes	GO:0030595	leukocyte chemotaxis	-2.7597
	GO Biological Processes	GO:0071674	mononuclear cell migration	-2.39676
	GO Biological Processes	GO:0060326	cell chemotaxis	-2.19306
	GO Biological Processes	GO:0097529	myeloid leukocyte migration	-2.05514
	GO Biological Processes	GO:0046686	response to cadmium ion	-4.81253
	GO Biological Processes	GO:0009410	response to xenobiotic stimulus	-3.04569
	GO Biological Processes	GO:0010035	response to inorganic substance	-2.90666
	GO Biological Processes	GO:0006979	response to oxidative stress	-2.79558
	GO Biological Processes	GO:0042542	response to hydrogen peroxide	-2.49799
	GO Biological Processes	GO:0000302	response to reactive oxygen species	-2.41391
	GO Biological Processes	GO:0010038	response to metal ion	-2.23191
	GO Biological Processes	GO:0009636	response to toxic substance	-2.03281
	KEGG Pathway	hsa04966	Collecting duct acid secretion	-4.76624
	Reactome Gene Sets	R-HSA-1222556	ROS and RNS production in phagocytes	-4.25801
	KEGG Pathway	hsa04721	Synaptic vesicle cycle	-4.03667
	GO Biological Processes	GO:0097401	synaptic vesicle lumen acidification	-3.99615
	GO Biological Processes	GO:0016188	synaptic vesicle maturation	-3.29854
	Reactome Gene Sets	R-HSA-77387	Insulin receptor recycling	-3.16167
	Reactome Gene Sets	R-HSA-917977	Transferrin endocytosis and recycling	-3.11931
	KEGG Pathway	hsa05110	Vibrio cholerae infection	-2.51471
	KEGG Pathway	hsa05165	Human papillomavirus infection	-2.48647
	GO Biological Processes	GO:0016050	vesicle organization	-2.4298
	Reactome Gene Sets	R-HSA-917937	Iron uptake and transport	-2.33228
	GO Biological Processes	GO:0070050	neuron cellular homeostasis	-2.19413
	KEGG Pathway	hsa05120	Epithelial cell signaling in Helicobacter pylori infection	-2.10523
	GO Biological Processes	GO:0099504	synaptic vesicle cycle	-2.0339
	GO Biological Processes	GO:0034755	iron ion transmembrane transport	-4.76624
	GO Biological Processes	GO:0006826	iron ion transport	-3.53249
	GO Biological Processes	GO:0000041	transition metal ion transport	-2.60733
	GO Biological Processes	GO:0006879	intracellular iron ion homeostasis	-2.15768
	GO Biological Processes	GO:0085020	protein K6-linked ubiquitination	-4.65405
	GO Biological Processes	GO:0006513	protein monoubiquitination	-4.35404
	GO Biological Processes	GO:0032446	protein modification by small protein conjugation	-3.54886
	GO Biological Processes	GO:0016567	protein ubiquitination	-3.45227
	GO Biological Processes	GO:0051865	protein autoubiquitination	-2.99803
	GO Biological Processes	GO:0070936	protein K48-linked ubiquitination	-2.03909
	GO Biological Processes	GO:0051640	organelle localization	-4.22974
	GO Biological Processes	GO:0050000	chromosome localization	-3.88375
	GO Biological Processes	GO:0051988	regulation of attachment of spindle microtubules to kinetochore	-3.83635
	GO Biological Processes	GO:0007080	mitotic metaphase plate congression	-3.65974
	GO Biological Processes	GO:0010389	regulation of G2/M transition of mitotic cell cycle	-3.50887
	GO Biological Processes	GO:0051656	establishment of organelle localization	-3.31686
	GO Biological Processes	GO:0051310	metaphase plate congression	-3.30593
	GO Biological Processes	GO:1902749	regulation of cell cycle G2/M phase transition	-3.30222
	GO Biological Processes	GO:0051984	positive regulation of chromosome segregation	-3.29854
	GO Biological Processes	GO:0051303	establishment of chromosome localization	-2.99803
	GO Biological Processes	GO:0045859	regulation of protein kinase activity	-4.12871
	GO Biological Processes	GO:0051347	positive regulation of transferase activity	-3.60146
	GO Biological Processes	GO:0043549	regulation of kinase activity	-3.53148
	GO Biological Processes	GO:0045860	positive regulation of protein kinase activity	-2.26339
	GO Biological Processes	GO:0071900	regulation of protein serine/threonine kinase activity	-2.26339
	Canonical Pathways	M14	PID AURORA B PATHWAY	-4.11889
	GO Biological Processes	GO:0032465	regulation of cytokinesis	-3.69772
	GO Biological Processes	GO:0051302	regulation of cell division	-3.1236
	GO Biological Processes	GO:0032467	positive regulation of cytokinesis	-2.61836
	GO Biological Processes	GO:0061640	cytoskeleton-dependent cytokinesis	-2.39676
	GO Biological Processes	GO:0000910	cytokinesis	-2.36917
	GO Biological Processes	GO:0098662	inorganic cation transmembrane transport	-4.03912
	GO Biological Processes	GO:0098655	monoatomic cation transmembrane transport	-3.91249
	GO Biological Processes	GO:0055064	chloride ion homeostasis	-3.69483
	GO Biological Processes	GO:0055081	monoatomic anion homeostasis	-3.56791
	GO Biological Processes	GO:0098660	inorganic ion transmembrane transport	-3.44043
	GO Biological Processes	GO:0055082	intracellular chemical homeostasis	-3.36435
	GO Biological Processes	GO:0019725	cellular homeostasis	-3.2747
	GO Biological Processes	GO:0006812	monoatomic cation transport	-3.13746
	GO Biological Processes	GO:0055075	potassium ion homeostasis	-3.00058
	GO Biological Processes	GO:0050801	monoatomic ion homeostasis	-2.60137
	GO Biological Processes	GO:0098771	inorganic ion homeostasis	-2.51165
	GO Biological Processes	GO:0006873	intracellular monoatomic ion homeostasis	-2.48038
	GO Biological Processes	GO:0030001	metal ion transport	-2.37963
	GO Biological Processes	GO:0055080	monoatomic cation homeostasis	-2.1199
Down-regulated SDEGs	GO Biological Processes	GO:0045954	positive regulation of natural killer cell mediated cytotoxicity	-7.07474
	GO Biological Processes	GO:0042269	regulation of natural killer cell mediated cytotoxicity	-6.88148
	GO Biological Processes	GO:0031343	positive regulation of cell killing	-6.77099
	GO Biological Processes	GO:0002715	regulation of natural killer cell mediated immunity	-6.63946
	GO Biological Processes	GO:0002717	positive regulation of natural killer cell mediated immunity	-6.62107
	GO Biological Processes	GO:0031341	regulation of cell killing	-6.51028
	GO Biological Processes	GO:0001910	regulation of leukocyte mediated cytotoxicity	-5.93878
	GO Biological Processes	GO:0001912	positive regulation of leukocyte mediated cytotoxicity	-5.8855
	GO Biological Processes	GO:0002768	immune response-regulating cell surface receptor signaling pathway	-4.97154
	GO Biological Processes	GO:0045088	regulation of innate immune response	-4.7492
	GO Biological Processes	GO:0002764	immune response-regulating signaling pathway	-4.73674
	GO Biological Processes	GO:0002706	regulation of lymphocyte mediated immunity	-4.66048
	GO Biological Processes	GO:0002703	regulation of leukocyte mediated immunity	-4.43492
	GO Biological Processes	GO:0045089	positive regulation of innate immune response	-4.36183
	GO Biological Processes	GO:0050778	positive regulation of immune response	-4.28888
	GO Biological Processes	GO:0002708	positive regulation of lymphocyte mediated immunity	-4.09584
	GO Biological Processes	GO:0002833	positive regulation of response to biotic stimulus	-3.98311
	GO Biological Processes	GO:0002429	immune response-activating cell surface receptor signaling pathway	-3.9043
	GO Biological Processes	GO:0032103	positive regulation of response to external stimulus	-3.87164
	GO Biological Processes	GO:0002831	regulation of response to biotic stimulus	-3.82848
	GO Biological Processes	GO:0002757	immune response-activating signaling pathway	-3.74043
	GO Biological Processes	GO:0002705	positive regulation of leukocyte mediated immunity	-3.66419
	GO Biological Processes	GO:0031349	positive regulation of defense response	-3.38177
	GO Biological Processes	GO:0002223	stimulatory C-type lectin receptor signaling pathway	-3.14684
	GO Biological Processes	GO:1990840	response to lectin	-3.14684
	GO Biological Processes	GO:1990858	cellular response to lectin	-3.14684
	Reactome Gene Sets	R-HSA-198933	Immunoregulatory interactions between a Lymphoid and a non-Lymphoid cell	-3.10358
	GO Biological Processes	GO:0002253	activation of immune response	-3.0762
	GO Biological Processes	GO:0002697	regulation of immune effector process	-2.89433
	GO Biological Processes	GO:0002699	positive regulation of immune effector process	-2.79126
	GO Biological Processes	GO:0002758	innate immune response-activating signaling pathway	-2.41075
	GO Biological Processes	GO:0032814	regulation of natural killer cell activation	-2.29708
	GO Biological Processes	GO:0002218	activation of innate immune response	-2.0993
	GO Biological Processes	GO:0050851	antigen receptor-mediated signaling pathway	-2.05331
	GO Biological Processes	GO:0002220	innate immune response activating cell surface receptor signaling pathway	-2.00024
	GO Biological Processes	GO:0140507	granzyme-mediated programmed cell death signaling pathway	-6.54961
	KEGG Pathway	hsa04650	Natural killer cell mediated cytotoxicity	-4.90429
	GO Biological Processes	GO:0031640	killing of cells of another organism	-4.84207
	WikiPathways	WP5092	Interactions of natural killer cells in pancreatic cancer	-4.13862
	GO Biological Processes	GO:0001906	cell killing	-3.29941
	KEGG Pathway	hsa04210	Apoptosis	-3.07002
	GO Biological Processes	GO:0002228	natural killer cell mediated immunity	-2.51676
	KEGG Pathway	hsa05332	Graft-versus-host disease	-2.32592
	WikiPathways	WP254	Apoptosis	-2.24588
	GO Biological Processes	GO:0031347	regulation of defense response	-6.25096
	GO Biological Processes	GO:0050727	regulation of inflammatory response	-3.67813
	GO Biological Processes	GO:0031348	negative regulation of defense response	-3.02229
	GO Biological Processes	GO:0032102	negative regulation of response to external stimulus	-2.82404
	GO Biological Processes	GO:0050728	negative regulation of inflammatory response	-2.21305
	KEGG Pathway	hsa04658	Th1 and Th2 cell differentiation	-6.08043
	Canonical Pathways	M272	PID CD8 TCR DOWNSTREAM PATHWAY	-6.02037
	WikiPathways	WP69	T-cell receptor signaling pathway	-4.0377
	KEGG Pathway	hsa05017	Spinocerebellar ataxia	-3.77408
	KEGG Pathway	hsa04071	Sphingolipid signaling pathway	-3.33724
	Reactome Gene Sets	R-HSA-2454202	Fc epsilon receptor (FCERI) signaling	-3.10358
	Canonical Pathways	M113	PID NFAT 3PATHWAY	-3.05178
	KEGG Pathway	hsa04750	Inflammatory mediator regulation of TRP channels	-2.91688
	KEGG Pathway	hsa05142	Chagas disease	-2.83951
	KEGG Pathway	hsa04660	T cell receptor signaling pathway	-2.80214
	WikiPathways	WP3863	T-cell antigen receptor (TCR) pathway during Staphylococcus aureus infection	-2.79644
	KEGG Pathway	hsa04659	Th17 cell differentiation	-2.72988
	Canonical Pathways	M193	PID NEPHRIN NEPH1 PATHWAY	-2.70486
	Canonical Pathways	M23	PID WNT NONCANONICAL PATHWAY	-2.66468
	KEGG Pathway	hsa04310	Wnt signaling pathway	-2.57682
	Canonical Pathways	M94	PID FAS PATHWAY	-2.44946
	Canonical Pathways	M60	PID NFAT TFPATHWAY	-2.24157
	KEGG Pathway	hsa04140	Autophagy - animal	-2.23394
	WikiPathways	WP4666	Hepatitis B infection	-2.11103
	WikiPathways	WP23	B cell receptor signaling pathway	-2.09824
	KEGG Pathway	hsa05417	Lipid and atherosclerosis	-2.08572
	WikiPathways	WP75	Toll-like receptor signaling pathway	-2.00856
	GO Biological Processes	GO:0051249	regulation of lymphocyte activation	-5.40561
	GO Biological Processes	GO:0002694	regulation of leukocyte activation	-5.05787
	GO Biological Processes	GO:0022409	positive regulation of cell-cell adhesion	-4.88161
	GO Biological Processes	GO:0050865	regulation of cell activation	-4.55562
	GO Biological Processes	GO:0045785	positive regulation of cell adhesion	-4.37613
	GO Biological Processes	GO:0046634	regulation of alpha-beta T cell activation	-4.36985
	GO Biological Processes	GO:0022407	regulation of cell-cell adhesion	-4.2804
	GO Biological Processes	GO:0002683	negative regulation of immune system process	-4.20567
	GO Biological Processes	GO:0050863	regulation of T cell activation	-4.19079
	GO Biological Processes	GO:1903037	regulation of leukocyte cell-cell adhesion	-4.17988
	GO Biological Processes	GO:0071559	response to transforming growth factor beta	-4.13573
	GO Biological Processes	GO:1903039	positive regulation of leukocyte cell-cell adhesion	-4.08635
	GO Biological Processes	GO:0050870	positive regulation of T cell activation	-3.68848
	GO Biological Processes	GO:0050777	negative regulation of immune response	-3.61707
	GO Biological Processes	GO:0051251	positive regulation of lymphocyte activation	-3.4541
	GO Biological Processes	GO:0071560	cellular response to transforming growth factor beta stimulus	-3.44316
	GO Biological Processes	GO:2000514	regulation of CD4-positive, alpha-beta T cell activation	-3.39367
	GO Biological Processes	GO:0045087	innate immune response	-3.26457
	GO Biological Processes	GO:0002696	positive regulation of leukocyte activation	-2.97059
	GO Biological Processes	GO:0070848	response to growth factor	-2.93447
	GO Biological Processes	GO:0002710	negative regulation of T cell mediated immunity	-2.83451
	GO Biological Processes	GO:0050867	positive regulation of cell activation	-2.82855
	GO Biological Processes	GO:0002820	negative regulation of adaptive immune response	-2.79644
	GO Biological Processes	GO:0071363	cellular response to growth factor stimulus	-2.65377
	GO Biological Processes	GO:2000515	negative regulation of CD4-positive, alpha-beta T cell activation	-2.58832
	GO Biological Processes	GO:0046635	positive regulation of alpha-beta T cell activation	-2.57996
	GO Biological Processes	GO:0007162	negative regulation of cell adhesion	-2.39695
	GO Biological Processes	GO:0046636	negative regulation of alpha-beta T cell activation	-2.21484
	GO Biological Processes	GO:0002819	regulation of adaptive immune response	-2.18274
	GO Biological Processes	GO:0002252	immune effector process	-5.32401
	GO Biological Processes	GO:0001775	cell activation	-5.17541
	GO Biological Processes	GO:0045321	leukocyte activation	-5.1145
	GO Biological Processes	GO:0046649	lymphocyte activation	-3.88245
	GO Biological Processes	GO:0035710	CD4-positive, alpha-beta T cell activation	-3.67617
	GO Biological Processes	GO:0002449	lymphocyte mediated immunity	-3.25726
	GO Biological Processes	GO:0002443	leukocyte mediated immunity	-3.25228
	GO Biological Processes	GO:0002460	adaptive immune response based on somatic recombination of immune receptors built from immunoglobulin superfamily domains	-3.12778
	GO Biological Processes	GO:0002285	lymphocyte activation involved in immune response	-3.07002
	GO Biological Processes	GO:0002366	leukocyte activation involved in immune response	-2.90331
	GO Biological Processes	GO:0002263	cell activation involved in immune response	-2.85393
	GO Biological Processes	GO:0046631	alpha-beta T cell activation	-2.82072
	GO Biological Processes	GO:0002250	adaptive immune response	-2.63798
	GO Biological Processes	GO:0042110	T cell activation	-2.39695
	GO Biological Processes	GO:0002294	CD4-positive, alpha-beta T cell differentiation involved in immune response	-2.32592
	GO Biological Processes	GO:0042093	T-helper cell differentiation	-2.32592
	GO Biological Processes	GO:0002287	alpha-beta T cell activation involved in immune response	-2.29708
	GO Biological Processes	GO:0002293	alpha-beta T cell differentiation involved in immune response	-2.29708
	GO Biological Processes	GO:0002292	T cell differentiation involved in immune response	-2.18876
	GO Biological Processes	GO:0030097	hemopoiesis	-2.05412
	GO Biological Processes	GO:0043367	CD4-positive, alpha-beta T cell differentiation	-2.02204
	GO Biological Processes	GO:0016072	rRNA metabolic process	-5.22849
	GO Biological Processes	GO:0006364	rRNA processing	-4.15458
	GO Biological Processes	GO:0034660	ncRNA metabolic process	-3.46714
	GO Biological Processes	GO:0034470	ncRNA processing	-3.20484
	GO Biological Processes	GO:0042254	ribosome biogenesis	-2.9929
	GO Biological Processes	GO:0022613	ribonucleoprotein complex biogenesis	-2.18025
	GO Biological Processes	GO:1901655	cellular response to ketone	-4.67896
	GO Biological Processes	GO:0048545	response to steroid hormone	-3.89575
	GO Biological Processes	GO:0071396	cellular response to lipid	-3.88001
	GO Biological Processes	GO:0071384	cellular response to corticosteroid stimulus	-3.77031
	GO Biological Processes	GO:0071407	cellular response to organic cyclic compound	-3.62988
	GO Biological Processes	GO:0071383	cellular response to steroid hormone stimulus	-3.57655
	GO Biological Processes	GO:1901654	response to ketone	-3.55933
	GO Biological Processes	GO:0031960	response to corticosteroid	-3.3794
	GO Biological Processes	GO:0009725	response to hormone	-3.13982
	GO Biological Processes	GO:0032870	cellular response to hormone stimulus	-3.05002
	GO Biological Processes	GO:0071385	cellular response to glucocorticoid stimulus	-3.02109
	GO Biological Processes	GO:0051384	response to glucocorticoid	-2.97279
	GO Biological Processes	GO:0071549	cellular response to dexamethasone stimulus	-2.88115
	GO Biological Processes	GO:0071548	response to dexamethasone	-2.29708
	GO Biological Processes	GO:0032388	positive regulation of intracellular transport	-4.44711
	GO Biological Processes	GO:1905477	positive regulation of protein localization to membrane	-3.73759
	GO Biological Processes	GO:0048015	phosphatidylinositol-mediated signaling	-3.44672
	GO Biological Processes	GO:0032386	regulation of intracellular transport	-3.3922
	GO Biological Processes	GO:0048017	inositol lipid-mediated signaling	-3.34217
	GO Biological Processes	GO:0090316	positive regulation of intracellular protein transport	-2.76396
	GO Biological Processes	GO:1905475	regulation of protein localization to membrane	-2.49025
	GO Biological Processes	GO:0051222	positive regulation of protein transport	-2.41364
	GO Biological Processes	GO:0014065	phosphatidylinositol 3-kinase signaling	-2.32592
	GO Biological Processes	GO:1904951	positive regulation of establishment of protein localization	-2.28406
	GO Biological Processes	GO:0051223	regulation of protein transport	-2.00311
	Reactome Gene Sets	R-HSA-422475	Axon guidance	-4.31119
	Reactome Gene Sets	R-HSA-9675108	Nervous system development	-4.09669
	CORUM	CORUM:3055	Nop56p-associated pre-rRNA complex	-3.69153
	Reactome Gene Sets	R-HSA-72312	rRNA processing	-3.55933
	CORUM	CORUM:308	60S ribosomal subunit, cytoplasmic	-3.25067
	WikiPathways	WP477	Cytoplasmic ribosomal proteins	-3.12754
	Reactome Gene Sets	R-HSA-6791226	Major pathway of rRNA processing in the nucleolus and cytosol	-3.10006
	Reactome Gene Sets	R-HSA-2408557	Selenocysteine synthesis	-2.99802
	CORUM	CORUM:5380	TRBP containing complex (DICER, RPL7A, EIF6, MOV10 and subunits of the 60S ribosomal particle)	-2.98039
	Reactome Gene Sets	R-HSA-8868773	rRNA processing in the nucleus and cytosol	-2.9668
	Reactome Gene Sets	R-HSA-376176	Signaling by ROBO receptors	-2.67905
	Reactome Gene Sets	R-HSA-2408522	Selenoamino acid metabolism	-2.54641
	KEGG Pathway	hsa05171	Coronavirus disease - COVID-19	-2.53939
	CORUM	CORUM:306	Ribosome, cytoplasmic	-2.39282
	Reactome Gene Sets	R-HSA-8953854	Metabolism of RNA	-2.24215
	Reactome Gene Sets	R-HSA-156902	Peptide chain elongation	-2.21158
	Reactome Gene Sets	R-HSA-192823	Viral mRNA Translation	-2.21158
	Reactome Gene Sets	R-HSA-156842	Eukaryotic Translation Elongation	-2.14559
	Reactome Gene Sets	R-HSA-72764	Eukaryotic Translation Termination	-2.14559
	Reactome Gene Sets	R-HSA-975956	Nonsense Mediated Decay (NMD) independent of the Exon Junction Complex (EJC)	-2.11382
	Reactome Gene Sets	R-HSA-168255	Influenza Infection	-2.04205
	Reactome Gene Sets	R-HSA-9711097	Cellular response to starvation	-2.04205
	Reactome Gene Sets	R-HSA-72689	Formation of a pool of free 40S subunits	-2.02306
	Reactome Gene Sets	R-HSA-9633012	Response of EIF2AK4 (GCN2) to amino acid deficiency	-2.02306
	KEGG Pathway	hsa05168	Herpes simplex virus 1 infection	-4.09655
	Canonical Pathways	M257	PID EPHRINB REV PATHWAY	-4.01752
	Canonical Pathways	M281	PID FAK PATHWAY	-3.93878
	Reactome Gene Sets	R-HSA-9669938	Signaling by KIT in disease	-3.27228
	Reactome Gene Sets	R-HSA-9670439	Signaling by phosphorylated juxtamembrane, extracellular and kinase domain KIT mutants	-3.27228
	WikiPathways	WP2203	Thymic stromal lymphopoietin (TSLP) signaling pathway	-3.25067
	Reactome Gene Sets	R-HSA-512988	Interleukin-3, Interleukin-5 and GM-CSF signaling	-3.21562
	Reactome Gene Sets	R-HSA-912631	Regulation of signaling by CBL	-3.14684
	GO Biological Processes	GO:0038093	Fc receptor signaling pathway	-3.11515
	WikiPathways	WP4357	NRF2-ARE regulation	-3.08873
	GO Biological Processes	GO:0036120	cellular response to platelet-derived growth factor stimulus	-3.03332
	Canonical Pathways	M122	PID IL2 1PATHWAY	-2.99103
	GO Biological Processes	GO:0036119	response to platelet-derived growth factor	-2.92972
	Canonical Pathways	M124	PID CXCR4 PATHWAY	-2.87775
	Canonical Pathways	M234	PID IL2 STAT5 PATHWAY	-2.74649
	Reactome Gene Sets	R-HSA-2424491	DAP12 signaling	-2.74649
	Reactome Gene Sets	R-HSA-3928663	EPHA-mediated growth cone collapse	-2.74649
	Reactome Gene Sets	R-HSA-9680350	Signaling by CSF1 (M-CSF) in myeloid cells	-2.70486
	Canonical Pathways	M108	PID NETRIN PATHWAY	-2.66468
	Reactome Gene Sets	R-HSA-389356	CD28 co-stimulation	-2.62586
	WikiPathways	WP4659	Gastrin signaling pathway	-2.6107
	Canonical Pathways	M177	PID EPHA FWDPATHWAY	-2.58832
	Canonical Pathways	M196	PID IL23 PATHWAY	-2.48261
	Canonical Pathways	M186	PID PDGFRB PATHWAY	-2.39638
	GO Biological Processes	GO:0031295	T cell costimulation	-2.35554
	WikiPathways	WP49	IL-2 signaling pathway	-2.32592
	GO Biological Processes	GO:0031294	lymphocyte costimulation	-2.29708
	Reactome Gene Sets	R-HSA-1433557	Signaling by SCF-KIT	-2.29708
	WikiPathways	WP4298	Acute viral myocarditis	-2.28111
	Reactome Gene Sets	R-HSA-451927	Interleukin-2 family signaling	-2.26897
	WikiPathways	WP2332	Interleukin-11 signaling pathway	-2.26897
	WikiPathways	WP5098	T-cell activation SARS-CoV-2	-2.24588
	Reactome Gene Sets	R-HSA-2172127	DAP12 interactions	-2.24157
	Canonical Pathways	M141	PID PI3KCI PATHWAY	-2.16329
	GO Biological Processes	GO:0048013	ephrin receptor signaling pathway	-2.11409
	Reactome Gene Sets	R-HSA-1227986	Signaling by ERBB2	-2.11409
	Reactome Gene Sets	R-HSA-3928665	EPH-ephrin mediated repulsion of cells	-2.09032
	Canonical Pathways	M50	PID PTP1B PATHWAY	-2.06707
	WikiPathways	WP585	Interferon type I signaling pathways	-2.02204
	GO Biological Processes	GO:0034694	response to prostaglandin	-3.90502
	GO Biological Processes	GO:0071379	cellular response to prostaglandin stimulus	-3.27228
	GO Biological Processes	GO:0034695	response to prostaglandin E	-3.03332
	WikiPathways	WP5122	Prostaglandin and leukotriene metabolism in senescence	-2.70486
	WikiPathways	WP5321	Prostaglandin and leukotriene metabolism in senescence	-2.58832
	WikiPathways	WP98	Prostaglandin synthesis and regulation	-2.24157
	Canonical Pathways	M290	PID IL12 STAT4 PATHWAY	-3.90502
	Canonical Pathways	M54	PID IL12 2PATHWAY	-3.83586
	WikiPathways	WP5198	Inflammatory bowel disease signaling	-3.39967
	KEGG Pathway	hsa05321	Inflammatory bowel disease	-2.72051
	KEGG Pathway	hsa04061	Viral protein interaction with cytokine and cytokine receptor	-3.7847
	Reactome Gene Sets	R-HSA-449147	Signaling by Interleukins	-3.29743
	GO Biological Processes	GO:0071345	cellular response to cytokine stimulus	-3.0275
	KEGG Pathway	hsa05163	Human cytomegalovirus infection	-2.61331
	Reactome Gene Sets	R-HSA-1280215	Cytokine Signaling in Immune system	-2.58605
	GO Biological Processes	GO:0071347	cellular response to interleukin-1	-2.00856
	Reactome Gene Sets	R-HSA-1280218	Adaptive Immune System	-3.72676
	GO Biological Processes	GO:0018195	peptidyl-arginine modification	-3.34028
	GO Biological Processes	GO:0008038	neuron recognition	-3.28656
	GO Biological Processes	GO:0007413	axonal fasciculation	-3.20792
	GO Biological Processes	GO:0106030	neuron projection fasciculation	-3.20792
	GO Biological Processes	GO:0008037	cell recognition	-3.08673
	GO Biological Processes	GO:0001764	neuron migration	-2.28615
	GO Biological Processes	GO:0048667	cell morphogenesis involved in neuron differentiation	-2.11137
	GO Biological Processes	GO:0099175	regulation of postsynapse organization	-2.06763
	GO Biological Processes	GO:0007411	axon guidance	-2.0303
	GO Biological Processes	GO:0097485	neuron projection guidance	-2.0303
	GO Biological Processes	GO:0040008	regulation of growth	-3.25142
	GO Biological Processes	GO:0045927	positive regulation of growth	-2.91636
	GO Biological Processes	GO:0048639	positive regulation of developmental growth	-2.6414
	GO Biological Processes	GO:0001558	regulation of cell growth	-2.13698
	WikiPathways	WP560	TGF-beta receptor signaling	-2.99103
	WikiPathways	WP4816	TGF-beta receptor signaling in skeletal dysplasias	-2.87664
	GO Biological Processes	GO:0046637	regulation of alpha-beta T cell differentiation	-2.5361
	GO Biological Processes	GO:0006468	protein phosphorylation	-2.36321
	GO Biological Processes	GO:1902105	regulation of leukocyte differentiation	-2.31563
	GO Biological Processes	GO:0045619	regulation of lymphocyte differentiation	-2.1142
	GO Biological Processes	GO:0032330	regulation of chondrocyte differentiation	-2.02204
Up-regulated TFs targgeted SDEGs	GO Biological Processes	GO:1905820	positive regulation of chromosome separation	-4.6498
	GO Biological Processes	GO:1905818	regulation of chromosome separation	-3.44434
	GO Biological Processes	GO:0030071	regulation of mitotic metaphase/anaphase transition	-3.17798
	GO Biological Processes	GO:1902099	regulation of metaphase/anaphase transition of cell cycle	-3.13652
	GO Biological Processes	GO:0051983	regulation of chromosome segregation	-3.95408
	GO Biological Processes	GO:0000070	mitotic sister chromatid segregation	-3.8913
	GO Biological Processes	GO:0033045	regulation of sister chromatid segregation	-2.99572
	GO Biological Processes	GO:0000819	sister chromatid segregation	-3.84281
	GO Biological Processes	GO:0007088	regulation of mitotic nuclear division	-2.84837
	GO Biological Processes	GO:0140014	mitotic nuclear division	-3.60004
	GO Biological Processes	GO:0007093	mitotic cell cycle checkpoint signaling	-2.78612
	GO Biological Processes	GO:0051783	regulation of nuclear division	-2.5828
	GO Biological Processes	GO:0000075	cell cycle checkpoint signaling	-2.48543
	GO Biological Processes	GO:0007051	spindle organization	-2.4472
	GO Biological Processes	GO:0007059	chromosome segregation	-4.4215
	GO Biological Processes	GO:1903047	mitotic cell cycle process	-6.28982
	GO Biological Processes	GO:0098813	nuclear chromosome segregation	-2.99296
	GO Biological Processes	GO:1901991	negative regulation of mitotic cell cycle phase transition	-2.31948
	GO Biological Processes	GO:0033044	regulation of chromosome organization	-2.9067
	GO Biological Processes	GO:0090068	positive regulation of cell cycle process	-2.82527
	GO Biological Processes	GO:0000278	mitotic cell cycle	-5.69799
	Reactome Gene Sets	R-HSA-68877	Mitotic Prometaphase	-2.16934
	GO Biological Processes	GO:1901990	regulation of mitotic cell cycle phase transition	-3.25971
	GO Biological Processes	GO:0010948	negative regulation of cell cycle process	-2.66417
	GO Biological Processes	GO:0045930	negative regulation of mitotic cell cycle	-2.03237
	GO Biological Processes	GO:0000280	nuclear division	-2.56446
	GO Biological Processes	GO:0051276	chromosome organization	-3.56217
	GO Biological Processes	GO:0140694	non-membrane-bounded organelle assembly	-2.4857
	GO Biological Processes	GO:0048285	organelle fission	-2.43868
	GO Biological Processes	GO:0010638	positive regulation of organelle organization	-3.4167
	GO Biological Processes	GO:0051301	cell division	-3.39867
	GO Biological Processes	GO:0007346	regulation of mitotic cell cycle	-3.37192
	GO Biological Processes	GO:0045787	positive regulation of cell cycle	-2.35358
	GO Biological Processes	GO:1901987	regulation of cell cycle phase transition	-2.77579
	GO Biological Processes	GO:0010564	regulation of cell cycle process	-4.12483
	GO Biological Processes	GO:0045786	negative regulation of cell cycle	-2.24926
	GO Biological Processes	GO:0032446	protein modification by small protein conjugation	-2.65501
	GO Biological Processes	GO:0016567	protein ubiquitination	-2.16167
	GO Biological Processes	GO:0065004	protein-DNA complex assembly	-2.0479
	GO Biological Processes	GO:0055064	chloride ion homeostasis	-5.15043
	GO Biological Processes	GO:0055081	monoatomic anion homeostasis	-5.02098
	KEGG Pathway	hsa04966	Collecting duct acid secretion	-4.74528
	KEGG Pathway	hsa04721	Synaptic vesicle cycle	-3.35975
	GO Biological Processes	GO:0099504	synaptic vesicle cycle	-2.6172
	GO Biological Processes	GO:0099003	vesicle-mediated transport in synapse	-2.53307
	Reactome Gene Sets	R-HSA-983712	Ion channel transport	-2.27997
	GO Biological Processes	GO:0016050	vesicle organization	-3.35052
	GO Biological Processes	GO:0050801	monoatomic ion homeostasis	-3.47178
	GO Biological Processes	GO:0098771	inorganic ion homeostasis	-2.94672
	GO Biological Processes	GO:0006873	intracellular monoatomic ion homeostasis	-2.9238
	GO Biological Processes	GO:0098662	inorganic cation transmembrane transport	-3.72824
	GO Biological Processes	GO:0055082	intracellular chemical homeostasis	-3.20226
	GO Biological Processes	GO:0098655	monoatomic cation transmembrane transport	-3.65031
	GO Biological Processes	GO:0055080	monoatomic cation homeostasis	-2.65538
	GO Biological Processes	GO:0098660	inorganic ion transmembrane transport	-3.35595
	GO Biological Processes	GO:0019725	cellular homeostasis	-2.80697
	GO Biological Processes	GO:0006812	monoatomic cation transport	-3.16331
	GO Biological Processes	GO:0030001	metal ion transport	-2.15606
	GO Biological Processes	GO:0090150	establishment of protein localization to membrane	-2.01705
	GO Biological Processes	GO:0010256	endomembrane system organization	-3.21859
	GO Biological Processes	GO:0051640	organelle localization	-2.51472
	GO Biological Processes	GO:0050900	leukocyte migration	-2.93928
	WikiPathways	WP179	Cell cycle	-2.81683
	Canonical Pathways	M145	PID P53 DOWNSTREAM PATHWAY	-2.65266
	KEGG Pathway	hsa04110	Cell cycle	-2.48543
	Reactome Gene Sets	R-HSA-69278	Cell Cycle, Mitotic	-2.39211
	Reactome Gene Sets	R-HSA-1640170	Cell Cycle	-2.72624
	GO Biological Processes	GO:0045739	positive regulation of DNA repair	-2.73668
	GO Biological Processes	GO:0006261	DNA-templated DNA replication	-2.67081
	GO Biological Processes	GO:0006260	DNA replication	-2.20499
	GO Biological Processes	GO:0006282	regulation of DNA repair	-2.1069
	GO Biological Processes	GO:0051054	positive regulation of DNA metabolic process	-2.59518
	GO Biological Processes	GO:0006338	chromatin remodeling	-2.23954
	GO Biological Processes	GO:0006325	chromatin organization	-2.55465
	Reactome Gene Sets	R-HSA-6798695	Neutrophil degranulation	-2.67484
	GO Biological Processes	GO:0030029	actin filament-based process	-2.27551
	GO Biological Processes	GO:0043123	positive regulation of I-kappaB kinase/NF-kappaB signaling	-2.23561
Down-regulated TFs targgeted SDEGs	GO Biological Processes	GO:0042752	regulation of circadian rhythm	-2.64933
	GO Biological Processes	GO:0031348	negative regulation of defense response	-6.3376
	GO Biological Processes	GO:0050728	negative regulation of inflammatory response	-4.02825
	GO Biological Processes	GO:0030522	intracellular receptor signaling pathway	-3.2856
	GO Biological Processes	GO:0032102	negative regulation of response to external stimulus	-6.00833
	GO Biological Processes	GO:0031347	regulation of defense response	-7.68714
	GO Biological Processes	GO:0050727	regulation of inflammatory response	-4.2956
	GO Biological Processes	GO:0048511	rhythmic process	-2.4397
	GO Biological Processes	GO:0003281	ventricular septum development	-3.20162
	GO Biological Processes	GO:0003279	cardiac septum development	-2.73858
	GO Biological Processes	GO:0071560	cellular response to transforming growth factor beta stimulus	-3.30565
	GO Biological Processes	GO:0071559	response to transforming growth factor beta	-3.2366
	GO Biological Processes	GO:0003231	cardiac ventricle development	-2.52725
	WikiPathways	WP366	TGF-beta signaling pathway	-2.48001
	WikiPathways	WP5083	Neuroinflammation and glutamatergic signaling	-2.40832
	GO Biological Processes	GO:0048639	positive regulation of developmental growth	-2.21012
	GO Biological Processes	GO:0003205	cardiac chamber development	-2.19571
	GO Biological Processes	GO:0045927	positive regulation of growth	-2.5672
	GO Biological Processes	GO:1902105	regulation of leukocyte differentiation	-2.22063
	GO Biological Processes	GO:0071363	cellular response to growth factor stimulus	-2.3104
	GO Biological Processes	GO:0002694	regulation of leukocyte activation	-2.63865
	GO Biological Processes	GO:0051249	regulation of lymphocyte activation	-2.2557
	GO Biological Processes	GO:0040008	regulation of growth	-2.56802
	GO Biological Processes	GO:0070848	response to growth factor	-2.19603
	GO Biological Processes	GO:0050865	regulation of cell activation	-2.44441
	GO Biological Processes	GO:0030099	myeloid cell differentiation	-2.4232
	GO Biological Processes	GO:0030097	hemopoiesis	-3.1097
	KEGG Pathway	hsa04658	Th1 and Th2 cell differentiation	-2.92696
	GO Biological Processes	GO:0071383	cellular response to steroid hormone stimulus	-2.29298
	GO Biological Processes	GO:0071407	cellular response to organic cyclic compound	-2.27009
	GO Biological Processes	GO:0032870	cellular response to hormone stimulus	-2.25212
	GO Biological Processes	GO:0071396	cellular response to lipid	-2.14199
	GO Biological Processes	GO:0009725	response to hormone	-2.71239
	GO Biological Processes	GO:0001822	kidney development	-2.33844
	GO Biological Processes	GO:0072001	renal system development	-2.28807
	GO Biological Processes	GO:0007423	sensory organ development	-2.02427
	GO Biological Processes	GO:0048762	mesenchymal cell differentiation	-2.1605
	GO Biological Processes	GO:0008283	cell population proliferation	-2.29337
	GO Biological Processes	GO:0007162	negative regulation of cell adhesion	-2.26845
	GO Biological Processes	GO:0006897	endocytosis	-2.16876
	GO Biological Processes	GO:0001678	intracellular glucose homeostasis	-5.25888
	GO Biological Processes	GO:0042593	glucose homeostasis	-3.93943
	GO Biological Processes	GO:0033500	carbohydrate homeostasis	-3.92981
	KEGG Pathway	hsa05017	Spinocerebellar ataxia	-2.38258
	WikiPathways	WP4396	Nonalcoholic fatty liver disease	-2.28518
	GO Biological Processes	GO:0034976	response to endoplasmic reticulum stress	-2.79054
	GO Biological Processes	GO:0043484	regulation of RNA splicing	-2.08687
	GO Biological Processes	GO:0055082	intracellular chemical homeostasis	-2.79673
	GO Biological Processes	GO:0019725	cellular homeostasis	-2.41564
	GO Biological Processes	GO:0010906	regulation of glucose metabolic process	-4.02615
	GO Biological Processes	GO:0006109	regulation of carbohydrate metabolic process	-4.1973
	GO Biological Processes	GO:0062012	regulation of small molecule metabolic process	-2.99225
	Reactome Gene Sets	R-HSA-5688426	Deubiquitination	-2.33844
	GO Biological Processes	GO:0045824	negative regulation of innate immune response	-2.99712
	GO Biological Processes	GO:0050777	negative regulation of immune response	-4.03839
	GO Biological Processes	GO:0002832	negative regulation of response to biotic stimulus	-2.45259
	GO Biological Processes	GO:0002683	negative regulation of immune system process	-3.8814
	GO Biological Processes	GO:0045087	innate immune response	-2.1228
	WikiPathways	WP5198	Inflammatory bowel disease signaling	-3.90038
	KEGG Pathway	hsa05321	Inflammatory bowel disease	-3.3668
	GO Biological Processes	GO:0035710	CD4-positive, alpha-beta T cell activation	-3.32809
	GO Biological Processes	GO:0046631	alpha-beta T cell activation	-2.78592
	GO Biological Processes	GO:0030217	T cell differentiation	-3.14316
	GO Biological Processes	GO:0002285	lymphocyte activation involved in immune response	-2.4436
	KEGG Pathway	hsa04630	JAK-STAT signaling pathway	-2.20289
	GO Biological Processes	GO:0002460	adaptive immune response based on somatic recombination of immune receptors built from immunoglobulin superfamily domains	-2.08687
	GO Biological Processes	GO:0042110	T cell activation	-3.15907
	GO Biological Processes	GO:0030098	lymphocyte differentiation	-2.40151
	GO Biological Processes	GO:0046649	lymphocyte activation	-3.17453
	GO Biological Processes	GO:1903131	mononuclear cell differentiation	-2.18359
	Reactome Gene Sets	R-HSA-449147	Signaling by Interleukins	-2.37103
	GO Biological Processes	GO:0045321	leukocyte activation	-2.66041
	Reactome Gene Sets	R-HSA-1280215	Cytokine Signaling in Immune system	-2.90135
	GO Biological Processes	GO:0001775	cell activation	-2.26126
	GO Biological Processes	GO:0042269	regulation of natural killer cell mediated cytotoxicity	-3.73053
	GO Biological Processes	GO:0002715	regulation of natural killer cell mediated immunity	-3.62901
	GO Biological Processes	GO:0001910	regulation of leukocyte mediated cytotoxicity	-2.87369
	GO Biological Processes	GO:0031341	regulation of cell killing	-2.69309
	KEGG Pathway	hsa04650	Natural killer cell mediated cytotoxicity	-2.48001
	Reactome Gene Sets	R-HSA-198933	Immunoregulatory interactions between a Lymphoid and a non-Lymphoid cell	-2.46166
	GO Biological Processes	GO:0002706	regulation of lymphocyte mediated immunity	-3.08108
	GO Biological Processes	GO:0002449	lymphocyte mediated immunity	-2.14673
	GO Biological Processes	GO:0002429	immune response-activating cell surface receptor signaling pathway	-2.72111
	GO Biological Processes	GO:0002703	regulation of leukocyte mediated immunity	-2.62296
	GO Biological Processes	GO:0045088	regulation of innate immune response	-3.62555
	GO Biological Processes	GO:0002768	immune response-regulating cell surface receptor signaling pathway	-2.53124
	GO Biological Processes	GO:0002252	immune effector process	-3.57211
	GO Biological Processes	GO:0002757	immune response-activating signaling pathway	-2.32313
	GO Biological Processes	GO:0002831	regulation of response to biotic stimulus	-3.14593
	GO Biological Processes	GO:0002764	immune response-regulating signaling pathway	-2.1745
	GO Biological Processes	GO:0002253	activation of immune response	-2.02899
	GO Biological Processes	GO:0031532	actin cytoskeleton reorganization	-3.58122
	GO Biological Processes	GO:1903078	positive regulation of protein localization to plasma membrane	-3.46931
	GO Biological Processes	GO:1904377	positive regulation of protein localization to cell periphery	-3.30919
	GO Biological Processes	GO:1905477	positive regulation of protein localization to membrane	-2.79806
	GO Biological Processes	GO:1903076	regulation of protein localization to plasma membrane	-2.76201
	GO Biological Processes	GO:1904375	regulation of protein localization to cell periphery	-2.49867
	GO Biological Processes	GO:1905475	regulation of protein localization to membrane	-2.1264
	GO Biological Processes	GO:0032386	regulation of intracellular transport	-2.16997
	GO Biological Processes	GO:0060627	regulation of vesicle-mediated transport	-2.16202
	Reactome Gene Sets	R-HSA-422475	Axon guidance	-2.0899
	Reactome Gene Sets	R-HSA-9675108	Nervous system development	-2.01211
	WikiPathways	WP3945	TYROBP causal network in microglia	-3.44811
